# Supplementary material for: The long non-coding RNA MSTRG.32189-PcmiR399b-PcUBC24 module regulates phosphate accumulation and disease resistance to Botryosphaeria dothidea in pear
Source: Hortic Res. 2025 Jan 3;12(4):uhae359. doi: 10.1093/hr/uhae359 (PMC11891480; doi:10.1093/hr/uhae359)
Supplement: Web_Material_uhae359 [file web_material_uhae359.zip]

Archive with 6 entries (6 files):
- Fig 1.jpg
- Fig 2.jpg
- Fig 3.jpg
- Fig 6.jpg
- Supplemental figures - revised 12.docx
- Supplemental tables.xlsx
