# Supplementary material for: The long non-coding RNA MSTRG.32189-PcmiR399b-PcUBC24 module regulates phosphate accumulation and disease resistance to Botryosphaeria dothidea in pear
Source: Hortic Res. 2025 Jan 3;12(4):uhae359. doi: 10.1093/hr/uhae359 (PMC11891480; doi:10.1093/hr/uhae359)
Supplement: Web_Material_uhae359 [file web_material_uhae359.zip › Supplemental tables.xlsx]

## Sheet: Table S1
Table S1 Summary of sequencing data quality
Sample	Reads number	Q30 (bp)	N (%)	Q20 (%)	Q30 (%)
CK_1_36	94225858	13286197539	0.001	97.66	94
CK_2_36	91150178	12847117660	0.000992	97.65	93.96
CK_3_36	83490598	11782248342	0.001045	97.7	94.08
Bd_1_36	81871398	11542146839	0.001113	97.62	93.98
Bd_2_36	89607102	12657363826	0.001041	97.71	94.16
Bd_3_36	87578508	12333363787	0.001003	97.5	93.88
CK_1_60	78836730	11084784749	0.001002	97.53	93.73
CK_2_60	81589094	11482839935	0.001011	97.52	93.82
CK_3_60	77992836	10966283537	0.001003	97.48	93.73
Bd_1_60	81079828	11423199510	0.001125	97.58	93.92
Bd_2_60	87534860	12282006443	0.001006	97.35	93.53
Bd_3_60	79532032	11175483030	0.001002	97.4	93.67

## Sheet: Table S2
Table S2 Summary of reads filtration and genome mapping
Sample	Clean Reads No.	Clean Reads %	Total_Mapped	Multiple_Mapped	Uniquely_Mapped
CK_1_36	78488462	83.29	50415135 (64.23%)	6097768 (12.10%)	44317367 (87.90%)
CK_2_36	74808524	82.07	47971219 (64.13%)	5748067 (11.98%)	42223152 (88.02%)
CK_3_36	70652510	84.62	44612572 (63.14%)	5302450 (11.89%)	39310122 (88.11%)
Bd_1_36	66981106	81.81	45596940 (68.07%)	5244886 (11.50%)	40352054 (88.50%)
Bd_2_36	71552646	79.85	48435325 (67.69%)	5728370 (11.83%)	42706955 (88.17%)
Bd_3_36	67809652	77.42	45370677 (66.91%)	5327028 (11.74%)	40043649 (88.26%)
CK_1_60	64972682	82.41	42908801 (66.04%)	5222213 (12.17%)	37686588 (87.83%)
CK_2_60	66011962	80.9	43396137 (65.74%)	5123542 (11.81%)	38272595 (88.19%)
CK_3_60	63688180	81.65	41658082 (65.41%)	4970074 (11.93%)	36688008 (88.07%)
Bd_1_60	68214402	84.13	45427209 (66.59%)	5356619 (11.79%)	40070590 (88.21%)
Bd_2_60	68519322	78.27	46510368 (67.88%)	5435822 (11.69%)	41074546 (88.31%)
Bd_3_60	62028648	77.99	41066369 (66.21%)	4862113 (11.84%)	36204256 (88.16%)

## Sheet: Table S3
Table S3 Genome locations of lncRNAs relative to the nearest protein-coding genes
lncRNA_gene	partnerRNA_gene	partnerRNA_transcript	direction	type	distance	subtype	location
LOC103938326	LOC103938339	XM_018645235.1	antisense	intergenic	612	convergent	downstream
LOC103938326	LOC103938325	XM_009348327.2	sense	intergenic	8259	same_strand	upstream
LOC103938326	LOC103938327	XM_009348329.2	sense	intergenic	4751	same_strand	upstream
LOC103938326	LOC103938340	XM_009348347.1	sense	intergenic	2079	same_strand	downstream
MSTRG.27550	LOC103927983	XM_009336975.2	sense	intergenic	2354	same_strand	downstream
MSTRG.27550	LOC103927985	XM_018642749.1	sense	intergenic	4515	same_strand	upstream
MSTRG.27550	LOC103927985	XM_018642751.1	sense	intergenic	4516	same_strand	upstream
MSTRG.27550	LOC103927985	XM_018642750.1	sense	intergenic	4515	same_strand	upstream
MSTRG.27550	LOC103927985	XM_009336977.2	sense	intergenic	4515	same_strand	upstream
MSTRG.27550	LOC103927985	XM_009336976.2	sense	intergenic	4515	same_strand	upstream
MSTRG.17188	LOC103958006	XM_018650074.1	sense	genic	0	nested	intronic
MSTRG.17188	LOC103958005	XM_009370228.1	sense	intergenic	5336	same_strand	downstream
MSTRG.17188	LOC103958007	XM_009370230.2	antisense	intergenic	5936	convergent	downstream
MSTRG.17188	LOC103958008	XM_009370231.2	sense	intergenic	9062	same_strand	downstream
MSTRG.17188	LOC103958008	XM_018650075.1	sense	intergenic	9062	same_strand	downstream
MSTRG.38384	LOC103939726	XM_009349836.2	antisense	genic	0	overlapping	exonic
LOC103961072	LOC103961073	XM_009373582.2	antisense	intergenic	4929	divergent	upstream
MSTRG.29621	LOC103930392	XM_009339730.2	antisense	intergenic	1144	divergent	upstream
MSTRG.29621	LOC103930390	XM_009339725.2	sense	intergenic	7445	same_strand	downstream
MSTRG.29621	LOC103930390	XM_009339724.2	sense	intergenic	7445	same_strand	downstream
MSTRG.29621	LOC103930392	XM_009339728.2	antisense	intergenic	1150	divergent	upstream
MSTRG.29621	LOC103930394	XM_009339732.1	antisense	intergenic	2925	convergent	downstream
MSTRG.29621	LOC103930391	XM_009339727.2	sense	intergenic	5878	same_strand	downstream
MSTRG.29621	LOC103930392	XM_009339729.2	antisense	intergenic	1151	divergent	upstream
MSTRG.38798	LOC103940212	XM_009350294.1	antisense	intergenic	2456	divergent	upstream
MSTRG.38798	LOC103940203	XM_018645726.1	antisense	intergenic	4103	convergent	downstream
MSTRG.4994	LOC103944051	XM_009354445.2	antisense	genic	0	nested	exonic
MSTRG.4994	LOC103944053	XM_009354446.2	antisense	intergenic	4880	convergent	downstream
MSTRG.4994	LOC103944049	XM_009354443.2	antisense	intergenic	8793	divergent	upstream
MSTRG.4994	LOC103944050	XM_009354444.2	sense	intergenic	808	same_strand	downstream
MSTRG.36707	LOC103937867	XM_009347839.2	antisense	intergenic	357	convergent	downstream
LOC103963054	LOC103963055	XM_009375833.2	sense	intergenic	2119	same_strand	upstream
LOC103927367	LOC103927371	XM_009336286.1	antisense	intergenic	2395	divergent	upstream
LOC103927367	LOC103927368	XM_009336284.1	sense	intergenic	5643	same_strand	downstream
MSTRG.44	LOC103931803	XM_009342969.2	sense	genic	0	nested	intronic
MSTRG.44	LOC103943808	XM_018643993.1	sense	intergenic	5080	same_strand	downstream
MSTRG.44	LOC103931803	XM_018644384.1	sense	genic	0	nested	intronic
MSTRG.44	LOC103930926	XM_009340644.2	antisense	intergenic	4069	divergent	upstream
MSTRG.44	LOC103931803	XM_018644513.1	sense	intergenic	694	same_strand	upstream
MSTRG.44	LOC103933905	XM_009343928.2	antisense	intergenic	4974	convergent	downstream
LOC103945486	LOC103945607	XM_018647024.1	sense	intergenic	5828	same_strand	upstream
LOC103945486	LOC103945485	XM_009356056.2	antisense	intergenic	9398	convergent	downstream
MSTRG.2583	LOC103967434	XM_018642364.1	sense	intergenic	4832	same_strand	upstream
MSTRG.25989	LOC108868749	XM_018652457.1	sense	genic	0	nested	intronic
MSTRG.25989	LOC103967864	XM_018652471.1	sense	intergenic	7918	same_strand	downstream
MSTRG.25989	LOC103967864	XM_009381186.2	sense	intergenic	7918	same_strand	downstream
MSTRG.25989	LOC103967864	XM_009381187.2	sense	genic	0	nested	intronic
MSTRG.25989	LOC103967864	XM_009381188.2	sense	genic	0	nested	intronic
MSTRG.25989	LOC103967864	XR_001954987.1	sense	intergenic	4356	same_strand	upstream
MSTRG.25989	LOC103967864	XM_009381185.2	sense	intergenic	7918	same_strand	downstream
LOC103940266	LOC103940267	XM_009350357.2	antisense	intergenic	1948	convergent	downstream
LOC103940266	LOC103940275	XM_009350365.1	sense	intergenic	7386	same_strand	downstream
LOC103938002	LOC103938004	XM_009347996.2	sense	intergenic	32549	same_strand	upstream
MSTRG.27531	LOC103927969	XM_009336957.2	sense	intergenic	10997	same_strand	downstream
LOC103964484	LOC103964485	XM_018651703.1	sense	intergenic	590	same_strand	downstream
LOC103964484	LOC103964483	XM_009377423.2	sense	intergenic	9158	same_strand	upstream
LOC103964484	LOC103964486	XM_009377425.1	sense	intergenic	9592	same_strand	downstream
LOC103948918	LOC103948917	XM_009360006.2	antisense	intergenic	2897	convergent	downstream
LOC103948918	LOC103948916	XM_009360005.1	antisense	intergenic	9946	convergent	downstream
LOC108868420	LOC103963783	XM_009376635.2	sense	intergenic	5279	same_strand	upstream
LOC108868420	LOC103965225	XM_009378250.2	sense	intergenic	7029	same_strand	downstream
LOC103968008	LOC103967999	XM_009381333.2	antisense	intergenic	1341	convergent	downstream
MSTRG.2530	LOC103966960	XM_009380202.2	sense	genic	0	nested	intronic
LOC103964240	LOC103964238	XM_009377150.2	sense	intergenic	2769	same_strand	downstream
LOC103964240	LOC103964237	XM_009377149.2	sense	intergenic	8961	same_strand	downstream
LOC103964240	LOC103964235	XM_009377148.2	antisense	intergenic	2890	convergent	downstream
LOC103964240	LOC103964235	XM_009377147.2	antisense	intergenic	2890	convergent	downstream
MSTRG.29079	LOC103929786	XM_009339022.1	antisense	intergenic	56	convergent	downstream
MSTRG.29079	LOC103929764	XM_009338996.2	antisense	intergenic	2571	divergent	upstream
MSTRG.29079	LOC103929766	XM_018643135.1	antisense	intergenic	8545	divergent	upstream
MSTRG.29079	LOC103929766	XM_009338997.1	antisense	intergenic	8538	divergent	upstream
LOC108866296	LOC103935854	XM_009345660.2	sense	intergenic	1723	same_strand	upstream
LOC108866296	LOC103935839	XM_009345646.2	antisense	intergenic	4566	divergent	upstream
MSTRG.1098	LOC103955137	XM_018648272.1	antisense	intergenic	95	convergent	downstream
MSTRG.1098	LOC103950444	XM_009361648.2	sense	intergenic	9020	same_strand	upstream
MSTRG.1098	LOC103950458	XM_009361670.2	antisense	intergenic	3929	divergent	upstream
LOC108867140	LOC103945815	XM_009356397.2	antisense	intergenic	195	convergent	downstream
LOC108867140	LOC103945817	XM_009356400.2	sense	intergenic	5815	same_strand	upstream
LOC103939493	LOC103939494	XM_009349587.2	antisense	intergenic	809	divergent	upstream
LOC103939493	LOC103939491	XM_018645551.1	antisense	intergenic	1463	convergent	downstream
LOC103939493	LOC103939494	XM_018645552.1	antisense	intergenic	999	divergent	upstream
LOC103938084	LOC103938095	XM_009348091.1	antisense	intergenic	439	divergent	upstream
LOC103938084	LOC108866484	XM_018645177.1	sense	intergenic	9667	same_strand	downstream
LOC103938084	LOC103938086	XM_009348083.2	antisense	intergenic	561	convergent	downstream
LOC103938084	LOC103938087	XM_009348085.2	antisense	intergenic	4472	convergent	downstream
LOC103938084	LOC103938087	XM_018645178.1	antisense	intergenic	4472	convergent	downstream
LOC103945919	LOC103945921	XR_001953104.1	antisense	genic	0	nested	intronic
LOC103945919	LOC103945921	XR_001953105.1	antisense	genic	0	nested	intronic
LOC103942323	LOC103942985	XM_009353177.1	sense	intergenic	1401	same_strand	upstream
LOC103942323	LOC103942984	XM_009353176.1	antisense	intergenic	7070	divergent	upstream
LOC103942323	LOC103942315	XM_009352507.2	antisense	intergenic	8323	divergent	upstream
LOC103940160	LOC103940161	XM_018645716.1	antisense	intergenic	979	convergent	downstream
LOC103940160	LOC103940170	XM_009350254.1	antisense	intergenic	5377	convergent	downstream
LOC103940160	LOC103940162	XM_009350245.2	sense	intergenic	7899	same_strand	upstream
LOC103940160	LOC103940158	XM_009350243.2	sense	intergenic	8116	same_strand	downstream
LOC103936586	LOC103936584	XM_009346429.2	sense	intergenic	7586	same_strand	upstream
MSTRG.9798	LOC103949623	XM_009360729.2	antisense	genic	0	containing	intronic
MSTRG.9798	LOC103949551	XM_018648024.1	antisense	genic	0	containing	intronic
MSTRG.9798	LOC108867421	XM_018647992.1	sense	genic	0	containing	intronic
MSTRG.9798	LOC103949551	XR_667541.2	antisense	genic	0	containing	intronic
MSTRG.9798	LOC103949551	XM_018648022.1	antisense	genic	0	containing	intronic
MSTRG.9798	LOC103949550	XM_009360665.1	sense	intergenic	8131	same_strand	downstream
MSTRG.9798	LOC103949551	XM_018648023.1	antisense	genic	0	containing	intronic
LOC103965714	LOC103965715	XM_009378782.2	antisense	intergenic	122	convergent	downstream
LOC103939159	LOC103939157	XM_009349217.2	sense	intergenic	8386	same_strand	upstream
LOC103929936	LOC103929934	XM_009339198.2	antisense	genic	0	containing	exonic
LOC103929936	LOC103929937	XM_009339200.2	antisense	intergenic	1714	divergent	upstream
LOC103929936	LOC103929933	XM_009339197.2	sense	intergenic	7279	same_strand	upstream
LOC103929936	LOC103929937	XM_018643175.1	antisense	intergenic	8264	divergent	upstream
LOC103929936	LOC103929937	XM_009339199.1	antisense	intergenic	8244	divergent	upstream
LOC103946284	LOC103946281	XM_009356932.2	antisense	genic	0	nested	intronic
LOC103946284	LOC103946442	XM_018647253.1	antisense	intergenic	749	convergent	downstream
LOC103946284	LOC103946442	XM_009357149.2	antisense	intergenic	1344	convergent	downstream
LOC103946284	LOC103946281	XM_009356935.2	antisense	genic	0	nested	intronic
LOC103956595	LOC103956602	XM_009368624.1	sense	intergenic	4865	same_strand	upstream
LOC103956595	LOC103956580	XM_009368610.2	antisense	intergenic	5459	divergent	upstream
LOC103956595	LOC103956602	XM_009368633.1	sense	intergenic	4865	same_strand	upstream
LOC103956595	LOC103956580	XM_009368604.2	antisense	intergenic	4945	divergent	upstream
MSTRG.20667	LOC103961914	XM_009374555.2	antisense	intergenic	573	convergent	downstream
MSTRG.20667	LOC103961915	XM_009374556.2	sense	intergenic	4980	same_strand	downstream
MSTRG.20667	LOC103961913	XM_009374554.2	antisense	intergenic	5955	convergent	downstream
LOC103928139	LOC103928155	XM_009337166.1	antisense	intergenic	15211	convergent	downstream
LOC103928139	LOC103928158	XM_009337170.1	antisense	intergenic	16423	divergent	upstream
MSTRG.7734	LOC103947140	XM_009357994.2	antisense	genic	0	containing	intronic
MSTRG.7734	LOC103947136	XM_018647444.1	antisense	genic	0	overlapping	intronic
MSTRG.7734	LOC103947142	XM_009357996.2	antisense	intergenic	3076	divergent	upstream
MSTRG.8725	LOC103948327	XM_009359337.2	sense	genic	0	nested	intronic
MSTRG.8725	LOC103948328	XM_009359338.2	antisense	intergenic	9951	convergent	downstream
MSTRG.8725	LOC103948325	XM_009359333.2	sense	intergenic	4702	same_strand	downstream
MSTRG.8725	LOC103948325	XM_009359334.2	sense	intergenic	4702	same_strand	downstream
MSTRG.8725	LOC103948325	XM_009359336.2	sense	intergenic	4702	same_strand	downstream
MSTRG.15150	LOC103955720	XR_001953822.1	sense	genic	0	nested	intronic
MSTRG.15150	LOC103955720	XR_001953821.1	sense	genic	0	nested	intronic
MSTRG.15150	LOC103955720	XM_009367624.2	sense	intergenic	666	same_strand	downstream
MSTRG.15150	LOC103955795	XM_009367695.2	sense	intergenic	1908	same_strand	upstream
LOC108867105	LOC103945326	XM_009355886.2	antisense	genic	0	overlapping	exonic
LOC108867105	LOC103945325	XM_018646961.1	sense	intergenic	3462	same_strand	downstream
LOC103966687	LOC103966692	XM_009379885.1	antisense	intergenic	75303	convergent	downstream
MSTRG.3045	LOC103930880	XM_009340287.2	antisense	intergenic	1547	convergent	downstream
MSTRG.3045	LOC103930889	XR_001951684.1	antisense	intergenic	5244	divergent	upstream
MSTRG.3045	LOC103930889	XM_009340302.2	antisense	intergenic	5244	divergent	upstream
MSTRG.3045	LOC103930889	XM_009340297.2	antisense	intergenic	5244	divergent	upstream
MSTRG.3045	LOC103930889	XM_018643375.1	antisense	intergenic	5244	divergent	upstream
LOC103940327	LOC103940331	XM_009350426.2	sense	intergenic	2280	same_strand	upstream
LOC103940327	LOC103940330	XM_009350425.2	sense	intergenic	9792	same_strand	upstream
LOC103959787	LOC103959786	XM_009372144.1	antisense	intergenic	2088	convergent	downstream
LOC103959787	LOC103959785	XM_009372143.2	sense	intergenic	9744	same_strand	upstream
LOC103959787	LOC103959856	XM_018650506.1	antisense	intergenic	5035	divergent	upstream
MSTRG.16774	LOC103957551	XM_018649925.1	sense	intergenic	2583	same_strand	downstream
MSTRG.16774	LOC103957551	XM_018649928.1	sense	intergenic	2583	same_strand	downstream
MSTRG.16774	LOC103957551	XM_018649930.1	sense	intergenic	2583	same_strand	downstream
MSTRG.16774	LOC103957551	XM_018649927.1	sense	intergenic	2583	same_strand	downstream
MSTRG.16774	LOC103957551	XM_018649926.1	sense	intergenic	2583	same_strand	downstream
MSTRG.16774	LOC103957551	XM_018649929.1	sense	intergenic	2583	same_strand	downstream
LOC103957726	LOC103957727	XM_009369927.2	antisense	intergenic	9318	convergent	downstream
LOC103946602	LOC103946604	XM_009357348.2	sense	intergenic	880	same_strand	upstream
LOC103946602	LOC103946605	XM_009357351.2	antisense	intergenic	7534	divergent	upstream
LOC103946602	LOC103946605	XM_009357349.2	antisense	intergenic	7534	divergent	upstream
LOC103954774	LOC103954772	XM_009366601.1	antisense	genic	0	containing	exonic
LOC103954774	LOC103954776	XM_009366602.2	antisense	genic	0	overlapping	exonic
LOC103954774	LOC103954777	XM_009366604.2	sense	intergenic	872	same_strand	downstream
LOC103954774	LOC103954777	XM_009366603.2	sense	intergenic	872	same_strand	downstream
LOC103957009	LOC103957008	XM_009369075.2	sense	intergenic	6313	same_strand	downstream
MSTRG.8311	LOC103947813	XM_018647609.1	sense	genic	0	nested	intronic
MSTRG.8311	LOC103947806	XM_009358767.2	sense	intergenic	7819	same_strand	upstream
MSTRG.8311	LOC103947813	XM_009358777.2	sense	intergenic	4046	same_strand	downstream
MSTRG.8311	LOC103947806	XM_018647608.1	sense	intergenic	7819	same_strand	upstream
MSTRG.29152	LOC103929838	XR_001951608.1	sense	intergenic	6944	same_strand	upstream
MSTRG.29152	LOC103929838	XM_018643143.1	sense	intergenic	6944	same_strand	upstream
LOC103929503	LOC103929504	XM_009338710.2	antisense	intergenic	7766	divergent	upstream
LOC103960669	LOC108868196	XM_018650740.1	sense	intergenic	4267	same_strand	downstream
LOC103960669	LOC103960725	XM_018650741.1	sense	intergenic	7507	same_strand	upstream
LOC108866153	LOC103934485	XM_009344231.2	sense	intergenic	5083	same_strand	downstream
LOC103952866	LOC103952864	XM_009364556.2	sense	intergenic	2123	same_strand	downstream
MSTRG.13111	LOC103953364	XM_009365104.2	sense	intergenic	1358	same_strand	downstream
MSTRG.13111	LOC103953364	XM_009365105.2	sense	intergenic	2165	same_strand	downstream
MSTRG.14654	LOC103955186	XM_009367067.2	sense	intergenic	1856	same_strand	upstream
MSTRG.14654	LOC103955229	XM_018649389.1	sense	intergenic	8710	same_strand	downstream
LOC103942063	LOC108865310	XM_018646218.1	sense	genic	0	containing	exonic
LOC103950789	LOC103950788	XM_009362028.2	antisense	intergenic	19	convergent	downstream
LOC103950789	LOC103950791	XM_009362030.2	antisense	intergenic	4453	convergent	downstream
LOC108866308	LOC103935952	XM_009345785.2	sense	intergenic	3666	same_strand	upstream
LOC108866308	LOC103935952	XR_001952151.1	sense	intergenic	3666	same_strand	upstream
LOC108866308	LOC103935952	XM_018644708.1	sense	intergenic	3666	same_strand	upstream
LOC108866308	LOC103935952	XR_001952150.1	sense	intergenic	3666	same_strand	upstream
LOC108866308	LOC103935952	XM_018644709.1	sense	intergenic	3667	same_strand	upstream
LOC103936653	LOC103937518	XM_018644818.1	sense	intergenic	1301	same_strand	downstream
LOC103936653	LOC103936620	XM_009346473.2	sense	intergenic	4003	same_strand	upstream
LOC103936653	LOC103936670	XM_009346519.2	antisense	intergenic	9070	divergent	upstream
LOC103936653	LOC103936620	XM_009346486.2	sense	intergenic	4003	same_strand	upstream
LOC103936653	LOC103936607	XM_009346451.2	antisense	intergenic	7083	convergent	downstream
LOC103936653	LOC103936620	XM_009346479.2	sense	intergenic	4003	same_strand	upstream
LOC103936653	LOC103936620	XM_009346495.2	sense	intergenic	3987	same_strand	upstream
LOC103936653	LOC103936607	XM_009346455.2	antisense	intergenic	7083	convergent	downstream
LOC103936653	LOC103936620	XM_009346466.2	sense	intergenic	4003	same_strand	upstream
LOC103936653	LOC103936670	XM_009346525.2	antisense	intergenic	9064	divergent	upstream
MSTRG.34042	LOC103935063	XM_018644461.1	sense	genic	0	overlapping	intronic
MSTRG.34042	LOC108866226	XM_018644460.1	sense	intergenic	9311	same_strand	downstream
MSTRG.34042	LOC108866225	XM_018644459.1	sense	genic	0	containing	intronic
LOC103959335	LOC103959380	XM_009371732.1	sense	intergenic	8009	same_strand	upstream
MSTRG.19378	LOC103960517	XM_009373000.2	antisense	intergenic	155	convergent	downstream
MSTRG.19378	LOC103960520	XM_009373002.2	sense	intergenic	9961	same_strand	upstream
MSTRG.19378	LOC103960514	XM_009372998.2	antisense	intergenic	9010	divergent	upstream
MSTRG.19378	LOC103960519	XM_009373001.2	sense	intergenic	5911	same_strand	upstream
MSTRG.19378	LOC103960516	XM_009372999.2	sense	intergenic	968	same_strand	downstream
LOC108868666	LOC103966692	XM_009379885.1	sense	intergenic	75697	same_strand	downstream
LOC108866351	LOC103936614	XM_009346456.1	sense	intergenic	3269	same_strand	downstream
LOC103952137	LOC103952138	XM_009363684.2	sense	intergenic	872	same_strand	downstream
LOC103952137	LOC103952132	XM_018648647.1	sense	intergenic	2187	same_strand	upstream
LOC103952137	LOC103952132	XM_018648646.1	sense	intergenic	2187	same_strand	upstream
LOC103952137	LOC103952138	XM_009363683.2	sense	intergenic	872	same_strand	downstream
LOC103952137	LOC103952132	XM_009363657.2	sense	intergenic	2187	same_strand	upstream
LOC103954590	LOC103954588	XM_009366428.2	antisense	intergenic	6586	convergent	downstream
LOC103954590	LOC103954591	XM_009366430.2	antisense	intergenic	6890	divergent	upstream
LOC103943741	LOC103943814	XM_009354176.2	antisense	intergenic	4427	convergent	downstream
LOC103943741	LOC103943740	XM_009354082.2	sense	intergenic	5669	same_strand	downstream
MSTRG.34042	LOC103935063	XM_018644461.1	sense	genic	0	overlapping	intronic
MSTRG.34042	LOC108866226	XM_018644460.1	sense	intergenic	9639	same_strand	downstream
MSTRG.34042	LOC108866225	XM_018644459.1	sense	genic	0	containing	intronic
MSTRG.5834	LOC103945021	XM_009355527.2	antisense	intergenic	27110	convergent	downstream
MSTRG.10574	LOC103950452	XM_009361658.2	sense	intergenic	9167	same_strand	downstream
MSTRG.10574	LOC103950452	XM_018648242.1	sense	intergenic	9167	same_strand	downstream
LOC103963466	LOC103963468	XM_009376292.2	antisense	intergenic	2025	convergent	downstream
MSTRG.5618	LOC103944810	XM_018646854.1	sense	intergenic	11016	same_strand	downstream
MSTRG.5618	LOC103944814	XM_009355273.1	antisense	intergenic	13090	convergent	downstream
MSTRG.5618	LOC103944809	XM_009355271.2	antisense	intergenic	15010	divergent	upstream
LOC108865691	LOC103929067	XM_009338214.2	antisense	intergenic	57	divergent	upstream
MSTRG.38579	LOC103939973	XM_018645671.1	sense	intergenic	8656	same_strand	downstream
MSTRG.39292	LOC103940754	XM_018645880.1	sense	intergenic	396	same_strand	downstream
MSTRG.39292	LOC103940751	XM_009350925.2	antisense	intergenic	9363	convergent	downstream
MSTRG.39292	LOC103940752	XM_009350926.2	sense	intergenic	7186	same_strand	upstream
MSTRG.29319	LOC108865758	XM_018643186.1	antisense	genic	0	nested	intronic
MSTRG.29319	LOC103930042	XM_009339336.2	antisense	intergenic	4574	divergent	upstream
MSTRG.29319	LOC103930044	XM_009339337.2	antisense	intergenic	995	convergent	downstream
LOC103958307	LOC103958306	XM_009370562.2	antisense	intergenic	5596	convergent	downstream
MSTRG.28592	LOC103929183	XM_009338337.2	sense	intergenic	1203	same_strand	downstream
MSTRG.28592	LOC103929181	XR_664477.2	antisense	intergenic	5444	divergent	upstream
MSTRG.28592	LOC103929184	XM_009338338.2	antisense	intergenic	5046	convergent	downstream
MSTRG.28592	LOC103929181	XM_018642994.1	antisense	intergenic	7229	divergent	upstream
MSTRG.28592	LOC103929181	XM_009338334.2	antisense	intergenic	7140	divergent	upstream
MSTRG.28592	LOC103929181	XM_009338331.2	antisense	intergenic	5444	divergent	upstream
MSTRG.28592	LOC103929181	XM_009338330.2	antisense	intergenic	5444	divergent	upstream
MSTRG.28592	LOC103929181	XR_664476.2	antisense	intergenic	5444	divergent	upstream
MSTRG.37280	LOC103938509	XM_009348517.2	sense	genic	0	nested	intronic
MSTRG.37280	LOC103938508	XM_009348516.2	sense	intergenic	5228	same_strand	downstream
LOC103942066	LOC103942067	XM_009352267.2	sense	intergenic	26491	same_strand	upstream
LOC103960161	LOC108868150	XM_018650607.1	antisense	intergenic	3661	convergent	downstream
LOC103960161	LOC103960162	XM_009372578.1	antisense	intergenic	5726	divergent	upstream
LOC103960161	LOC103960160	XM_018650606.1	antisense	intergenic	6685	convergent	downstream
LOC103960161	LOC103960163	XM_009372579.2	antisense	intergenic	9040	divergent	upstream
LOC103939316	LOC103939315	XM_009349387.2	antisense	intergenic	2462	divergent	upstream
LOC103944845	LOC103944843	XM_018646863.1	sense	intergenic	7672	same_strand	upstream
LOC103944845	LOC103944843	XM_009355305.2	sense	intergenic	7672	same_strand	upstream
MSTRG.1901	LOC103961292	XM_009373841.2	antisense	intergenic	11096	divergent	upstream
MSTRG.1901	LOC103961281	XM_009373829.2	antisense	intergenic	16367	convergent	downstream
MSTRG.1901	LOC103959701	XM_009372063.2	sense	intergenic	15913	same_strand	downstream
MSTRG.1901	LOC103959691	XM_009372051.2	antisense	intergenic	15841	convergent	downstream
LOC103929529	LOC103929509	XM_018643059.1	antisense	intergenic	3064	convergent	downstream
LOC103939532	LOC103939525	XM_009349625.2	sense	intergenic	8780	same_strand	upstream
MSTRG.38520	LOC103939899	XM_009350004.2	sense	intergenic	8326	same_strand	upstream
LOC103960510	LOC103960526	XM_009373010.2	sense	genic	0	containing	exonic
LOC103960510	LOC103960534	XM_009373019.2	antisense	intergenic	1674	divergent	upstream
LOC103960510	LOC103960534	XM_009373044.2	antisense	intergenic	1675	divergent	upstream
LOC103960510	LOC103960559	XM_009373061.2	antisense	intergenic	7218	divergent	upstream
LOC103960510	LOC103960534	XM_009373028.2	antisense	intergenic	1673	divergent	upstream
LOC103960510	LOC103960534	XM_009373036.2	antisense	intergenic	1673	divergent	upstream
LOC103939474	LOC103939475	XM_009349569.2	sense	intergenic	21347	same_strand	downstream
LOC103939474	LOC103939475	XM_009349568.1	sense	intergenic	21347	same_strand	downstream
MSTRG.6618	LOC103945897	XM_018647121.1	antisense	intergenic	991	convergent	downstream
MSTRG.6618	LOC103945895	XM_009356489.2	antisense	intergenic	7807	convergent	downstream
MSTRG.6618	LOC103945895	XR_001953090.1	antisense	intergenic	5268	convergent	downstream
MSTRG.6618	LOC103945895	XM_009356491.2	antisense	intergenic	7807	convergent	downstream
MSTRG.6618	LOC103945895	XM_009356490.2	antisense	intergenic	7807	convergent	downstream
MSTRG.6618	LOC103945895	XM_009356492.2	antisense	intergenic	7807	convergent	downstream
MSTRG.6618	LOC103945895	XR_001953091.1	antisense	intergenic	5268	convergent	downstream
MSTRG.6618	LOC103945897	XM_018647122.1	antisense	intergenic	6552	convergent	downstream
LOC103950384	LOC103950383	XM_009361581.1	antisense	intergenic	2249	divergent	upstream
LOC103950384	LOC103950382	XM_009361580.2	antisense	intergenic	7004	divergent	upstream
LOC108868559	LOC103964206	XM_009377110.2	antisense	intergenic	6704	divergent	upstream
LOC108868559	LOC103964206	XM_009377120.2	antisense	intergenic	7490	divergent	upstream
MSTRG.40518	LOC103942141	XM_009352348.1	antisense	intergenic	7021	divergent	upstream
MSTRG.40518	LOC103942142	XM_009352349.1	sense	intergenic	9616	same_strand	upstream
MSTRG.40324	LOC103941937	XM_009352137.2	antisense	intergenic	9891	convergent	downstream
MSTRG.33320	LOC103934388	XM_009344132.1	sense	intergenic	3635	same_strand	upstream
MSTRG.33320	LOC103934368	XM_009344115.2	sense	intergenic	6180	same_strand	downstream
MSTRG.33320	LOC103934367	XM_009344114.2	sense	intergenic	9093	same_strand	downstream
LOC103951397	LOC103944088	XM_018648294.1	sense	intergenic	2920	same_strand	downstream
LOC103951397	LOC103951301	XM_009362683.2	sense	intergenic	8615	same_strand	upstream
LOC108867536	LOC103951286	XM_009362625.2	antisense	intergenic	229	convergent	downstream
LOC103963348	LOC103963368	XM_018651433.1	sense	intergenic	517	same_strand	downstream
LOC103963348	LOC103963349	XM_009376169.2	sense	intergenic	7108	same_strand	downstream
MSTRG.12596	LOC103952775	XM_009364451.2	sense	intergenic	4156	same_strand	upstream
MSTRG.12596	LOC103952778	XM_009364452.2	sense	intergenic	8617	same_strand	downstream
MSTRG.12596	LOC103952774	XM_009364450.2	sense	intergenic	9683	same_strand	upstream
MSTRG.12596	LOC103952843	XM_009364529.1	sense	intergenic	7573	same_strand	upstream
LOC103949090	LOC103949085	XM_009360184.2	antisense	intergenic	21185	convergent	downstream
MSTRG.37572	LOC103938835	XM_009348881.2	sense	genic	0	nested	intronic
MSTRG.37572	LOC103938835	XM_009348880.2	sense	genic	0	nested	intronic
MSTRG.37572	LOC103938836	XM_018645364.1	antisense	intergenic	4929	convergent	downstream
MSTRG.19111	LOC103960212	XM_009372644.2	sense	intergenic	7261	same_strand	downstream
LOC103955244	LOC103955243	XM_009367119.2	sense	intergenic	6655	same_strand	upstream
LOC103955244	LOC103955243	XM_009367120.2	sense	intergenic	6655	same_strand	upstream
MSTRG.19905	LOC103961074	XM_009373584.2	sense	genic	0	nested	intronic
MSTRG.6478	LOC103945751	XM_009356339.2	sense	intergenic	11274	same_strand	upstream
LOC103941858	LOC103941856	XM_009352052.2	sense	intergenic	22071	same_strand	upstream
LOC103941858	LOC103941855	XM_009352051.2	antisense	intergenic	27723	convergent	downstream
MSTRG.38381	LOC103939726	XM_009349836.2	sense	intergenic	5907	same_strand	downstream
MSTRG.38381	LOC103939725	XM_009349835.2	sense	intergenic	8331	same_strand	upstream
MSTRG.17946	LOC103958893	XM_018650288.1	sense	intergenic	7819	same_strand	upstream
MSTRG.17946	LOC103958893	XM_009371216.2	sense	intergenic	7830	same_strand	upstream
LOC103926542	LOC103926541	XM_009335345.1	sense	genic	0	nested	intronic
LOC103926542	LOC103926544	XM_009335346.2	sense	intergenic	9	same_strand	upstream
LOC103954700	LOC103954697	XM_018649278.1	sense	intergenic	5589	same_strand	downstream
LOC103954700	LOC103954697	XM_009366522.2	sense	intergenic	5589	same_strand	downstream
LOC103963566	LOC103963567	XM_009376398.2	sense	intergenic	2495	same_strand	upstream
LOC103963566	LOC103963567	XM_009376397.2	sense	intergenic	2500	same_strand	upstream
LOC103963566	LOC103963568	XM_009376399.2	antisense	intergenic	7927	convergent	downstream
LOC108868516	LOC103965033	XM_009378051.1	antisense	intergenic	24469	divergent	upstream
LOC108868516	LOC103965016	XM_009378035.2	sense	intergenic	28448	same_strand	downstream
LOC103957995	LOC103957996	XM_009370221.2	antisense	intergenic	333	convergent	downstream
LOC103957995	LOC103957996	XM_009370220.2	antisense	intergenic	333	convergent	downstream
LOC103957995	LOC103958044	XM_018650069.1	antisense	intergenic	6609	divergent	upstream
MSTRG.16828	LOC103957623	XM_009369804.2	sense	intergenic	8034	same_strand	upstream
LOC103926583	LOC103926584	XM_009335391.2	sense	intergenic	171	same_strand	downstream
LOC103926583	LOC103926586	XM_009335392.2	sense	intergenic	5245	same_strand	downstream
LOC103926583	LOC103926582	XM_018642371.1	antisense	intergenic	6670	convergent	downstream
LOC103926583	LOC103926584	XM_009335390.2	sense	intergenic	171	same_strand	downstream
LOC103926583	LOC103926584	XM_018642370.1	sense	intergenic	171	same_strand	downstream
MSTRG.17461	LOC103958325	XM_009370578.2	sense	intergenic	4302	same_strand	upstream
MSTRG.17461	LOC103958323	XM_009370577.2	antisense	intergenic	5423	divergent	upstream
LOC103961878	LOC103961876	XM_009374518.2	sense	intergenic	1686	same_strand	upstream
LOC103961878	LOC103961879	XM_009374520.1	antisense	intergenic	6359	divergent	upstream
LOC103961878	LOC103961879	XM_009374521.2	antisense	intergenic	6376	divergent	upstream
LOC103961878	LOC103961876	XM_009374519.2	sense	intergenic	1686	same_strand	upstream
LOC103961600	LOC103961625	XM_009374196.2	sense	intergenic	19814	same_strand	upstream
LOC103946599	LOC103946601	XM_018647322.1	antisense	genic	0	overlapping	exonic
LOC103946599	LOC103946595	XM_009357326.2	antisense	intergenic	4210	divergent	upstream
LOC103946599	LOC103946595	XM_009357334.2	antisense	genic	0	nested	intronic
LOC103946599	LOC103946595	XM_009357338.2	antisense	genic	0	nested	intronic
LOC103946599	LOC103946595	XM_018647318.1	antisense	genic	0	nested	intronic
LOC103946599	LOC103946595	XM_009357328.2	antisense	genic	0	nested	intronic
LOC103946599	LOC103946595	XM_009357330.2	antisense	genic	0	nested	intronic
LOC103946599	LOC103946595	XM_009357325.2	antisense	intergenic	4210	divergent	upstream
LOC103946599	LOC103946595	XM_009357331.2	antisense	genic	0	nested	intronic
LOC103946599	LOC103946595	XM_009357332.2	antisense	genic	0	nested	intronic
LOC103946599	LOC103946595	XM_009357324.1	antisense	intergenic	4465	divergent	upstream
LOC103946599	LOC103946593	XM_009357321.2	antisense	intergenic	6807	convergent	downstream
LOC103946599	LOC103946595	XM_018647321.1	antisense	genic	0	nested	intronic
LOC103946599	LOC103946595	XM_009357340.2	antisense	intergenic	4210	divergent	upstream
LOC103946599	LOC103946595	XM_018647320.1	antisense	genic	0	nested	intronic
LOC103946599	LOC103946595	XM_009357342.2	antisense	intergenic	4210	divergent	upstream
LOC103946599	LOC103946595	XM_018647319.1	antisense	genic	0	nested	intronic
LOC103946599	LOC103946595	XM_009357322.1	antisense	intergenic	4465	divergent	upstream
LOC103946599	LOC103946595	XM_009357336.2	antisense	genic	0	nested	intronic
LOC103946599	LOC103946595	XM_018647316.1	antisense	intergenic	4210	divergent	upstream
LOC103946599	LOC103946595	XM_018647317.1	antisense	intergenic	4210	divergent	upstream
LOC103946599	LOC103946595	XM_009357323.2	antisense	intergenic	4210	divergent	upstream
LOC103946599	LOC103946601	XM_009357347.2	antisense	intergenic	755	convergent	downstream
LOC103946599	LOC103946595	XM_009357341.2	antisense	intergenic	4210	divergent	upstream
LOC103929861	LOC103929872	XM_018643158.1	sense	intergenic	13948	same_strand	downstream
LOC108868670	LOC103966828	XM_009380046.2	sense	intergenic	5595	same_strand	upstream
MSTRG.11793	LOC103951948	XM_009363444.2	sense	intergenic	5453	same_strand	downstream
MSTRG.11793	LOC103951853	XM_009363318.2	sense	intergenic	9832	same_strand	downstream
LOC103953193	LOC103953196	XM_009364928.1	sense	intergenic	12184	same_strand	upstream
LOC103953193	LOC103953228	XM_009364963.1	sense	intergenic	12713	same_strand	downstream
LOC103953193	LOC103953198	XM_009364936.2	sense	intergenic	16558	same_strand	downstream
LOC103953193	LOC103953198	XM_009364935.2	sense	intergenic	16558	same_strand	downstream
MSTRG.17461	LOC103958325	XM_009370578.2	sense	intergenic	4266	same_strand	upstream
MSTRG.17461	LOC103958323	XM_009370577.2	antisense	intergenic	5423	divergent	upstream
LOC103953987	LOC103953986	XM_018649087.1	antisense	intergenic	2096	divergent	upstream
LOC103953987	LOC103953988	XM_018649086.1	sense	intergenic	6313	same_strand	upstream
LOC103953987	LOC103954056	XM_018649093.1	antisense	intergenic	8518	convergent	downstream
LOC103954314	LOC108867723	XM_018649176.1	sense	genic	0	nested	intronic
LOC103954314	LOC103954316	XM_009366130.2	sense	intergenic	7924	same_strand	downstream
LOC103954314	LOC103954316	XR_668173.2	sense	intergenic	8033	same_strand	downstream
LOC103954314	LOC103954316	XR_668175.2	sense	intergenic	8033	same_strand	downstream
LOC103954314	LOC103954316	XR_668174.2	sense	intergenic	7924	same_strand	downstream
LOC108866803	LOC103941649	XM_018646086.1	sense	intergenic	4310	same_strand	upstream
LOC103935977	LOC108866310	XM_018644712.1	sense	intergenic	81	same_strand	downstream
LOC103935977	LOC103935980	XM_009345812.2	sense	intergenic	6645	same_strand	upstream
MSTRG.29254	LOC103929972	XM_009339247.2	antisense	intergenic	2007	convergent	downstream
MSTRG.29254	LOC103929973	XM_009339248.2	antisense	intergenic	6641	convergent	downstream
LOC108867793	LOC103955242	XM_018649394.1	sense	intergenic	1937	same_strand	downstream
LOC108867883	LOC103956327	XM_018649671.1	antisense	genic	0	containing	exonic
LOC108867883	LOC103956326	XM_018649663.1	antisense	intergenic	85	convergent	downstream
MSTRG.40175	LOC103941802	XM_009351999.1	antisense	intergenic	2844	convergent	downstream
MSTRG.40175	LOC103941799	XM_009351995.1	antisense	intergenic	4581	divergent	upstream
LOC103957909	LOC103957908	XM_009370133.2	sense	intergenic	1968	same_strand	upstream
LOC103956701	LOC103956705	XM_009368732.2	sense	intergenic	4044	same_strand	downstream
LOC103956701	LOC103956703	XM_009368731.2	sense	intergenic	8372	same_strand	downstream
LOC103956701	LOC103956703	XM_009368727.2	sense	intergenic	8372	same_strand	downstream
LOC103956701	LOC103956703	XM_009368728.2	sense	intergenic	8372	same_strand	downstream
LOC103956701	LOC103956705	XM_009368733.2	sense	intergenic	4044	same_strand	downstream
LOC103956701	LOC103956705	XR_001953934.1	sense	intergenic	4044	same_strand	downstream
LOC103956701	LOC103956703	XM_009368729.2	sense	intergenic	8372	same_strand	downstream
LOC103956701	LOC103956703	XM_009368730.2	sense	intergenic	8372	same_strand	downstream
MSTRG.1895	LOC103959672	XM_018650484.1	sense	intergenic	6765	same_strand	upstream
MSTRG.10504	LOC103950363	XM_009361560.1	sense	intergenic	5302	same_strand	upstream
MSTRG.10504	LOC103950363	XM_009361561.1	sense	intergenic	5302	same_strand	upstream
MSTRG.10504	LOC103950365	XM_009361562.2	antisense	intergenic	6682	divergent	upstream
LOC108865496	LOC103926582	XM_018642371.1	antisense	intergenic	180	convergent	downstream
LOC108865496	LOC103926584	XM_009335391.2	sense	intergenic	5619	same_strand	downstream
LOC108865496	LOC103926593	XM_009335402.2	sense	intergenic	8411	same_strand	upstream
LOC108865496	LOC103926584	XM_009335390.2	sense	intergenic	5619	same_strand	downstream
LOC108865496	LOC103926584	XM_018642370.1	sense	intergenic	5619	same_strand	downstream
LOC103935665	LOC103935666	XM_018644607.1	sense	intergenic	2115	same_strand	upstream
MSTRG.3498	LOC103936148	XM_009345992.2	sense	intergenic	8126	same_strand	downstream
MSTRG.31973	LOC103932899	XM_018643885.1	antisense	genic	0	nested	exonic
MSTRG.31973	LOC103932898	XM_018643890.1	antisense	intergenic	768	divergent	upstream
MSTRG.31973	LOC103932897	XM_009342547.1	antisense	intergenic	6757	divergent	upstream
MSTRG.31973	LOC108865997	XM_018643884.1	antisense	intergenic	8799	divergent	upstream
MSTRG.31973	LOC108865998	XM_018643891.1	antisense	intergenic	3303	divergent	upstream
LOC103956758	LOC103956759	XM_009368787.2	sense	intergenic	1786	same_strand	upstream
LOC103956758	LOC103956760	XM_009368789.2	antisense	intergenic	3739	convergent	downstream
LOC103956758	LOC103956759	XM_009368788.2	sense	intergenic	1788	same_strand	upstream
LOC108867716	LOC103954234	XM_009366040.2	sense	intergenic	5290	same_strand	upstream
LOC108867716	LOC103954234	XM_009366042.2	sense	intergenic	5518	same_strand	upstream
LOC108867716	LOC103954234	XM_009366041.2	sense	intergenic	5315	same_strand	upstream
LOC108866979	LOC103943702	XM_018646550.1	antisense	intergenic	435	divergent	upstream
LOC108866979	LOC103943574	XM_009353884.2	sense	intergenic	907	same_strand	upstream
LOC108866979	LOC103943575	XM_018646548.1	sense	intergenic	3343	same_strand	upstream
LOC108866979	LOC103943702	XR_001952883.1	antisense	intergenic	808	divergent	upstream
LOC108866979	LOC103943702	XM_018646549.1	antisense	intergenic	435	divergent	upstream
MSTRG.1263	LOC108867579	XM_018648639.1	sense	intergenic	32	same_strand	downstream
MSTRG.1263	LOC103952136	XM_009363678.2	sense	intergenic	3524	same_strand	upstream
MSTRG.1263	LOC103952133	XM_009363662.2	sense	intergenic	3409	same_strand	downstream
MSTRG.1263	LOC103955358	XM_009367236.1	antisense	intergenic	7236	convergent	downstream
MSTRG.1263	LOC103952139	XM_018648644.1	antisense	intergenic	8525	convergent	downstream
LOC103934534	LOC108866158	XR_001951974.1	sense	intergenic	190	same_strand	upstream
LOC103934534	LOC108866158	XM_018644334.1	sense	intergenic	497	same_strand	upstream
LOC103934534	LOC108866158	XR_001951973.1	sense	intergenic	190	same_strand	upstream
LOC103934534	LOC108866158	XR_001951972.1	sense	intergenic	190	same_strand	upstream
LOC103934534	LOC103934532	XM_009344282.2	antisense	intergenic	9963	convergent	downstream
LOC103934534	LOC103934532	XM_009344283.2	antisense	intergenic	9963	convergent	downstream
LOC103934534	LOC103934533	XM_009344284.2	antisense	intergenic	6127	convergent	downstream
LOC103934534	LOC103934535	XM_009344285.2	antisense	intergenic	7888	divergent	upstream
LOC103934534	LOC103934551	XM_009344302.1	sense	intergenic	3146	same_strand	upstream
LOC103931049	LOC108865851	XM_018643456.1	antisense	intergenic	2257	convergent	downstream
LOC108868690	LOC103967045	XM_009380294.2	sense	intergenic	1268	same_strand	downstream
LOC108868690	LOC103926614	XM_009335422.1	antisense	intergenic	7405	convergent	downstream
LOC108868690	LOC103926658	XM_009335474.1	sense	intergenic	5677	same_strand	downstream
LOC108868690	LOC103967061	XM_009380307.2	sense	intergenic	7336	same_strand	downstream
LOC103963739	LOC103963738	XM_018651502.1	antisense	intergenic	5001	divergent	upstream
LOC103963739	LOC108868407	XM_018651503.1	antisense	intergenic	5063	divergent	upstream
LOC103959189	LOC103959196	XM_009371543.2	sense	intergenic	5562	same_strand	upstream
LOC103966781	LOC103966780	XM_018652267.1	antisense	intergenic	97	divergent	upstream
LOC103966781	LOC103966780	XM_018652268.1	antisense	intergenic	380	divergent	upstream
MSTRG.3252	LOC103933533	XM_009343225.1	antisense	intergenic	754	convergent	downstream
MSTRG.3252	LOC103933095	XM_009342751.2	antisense	intergenic	9563	divergent	upstream
MSTRG.3252	LOC103933095	XR_665079.2	antisense	intergenic	9275	divergent	upstream
MSTRG.3252	LOC103933116	XM_009342767.2	antisense	intergenic	2076	convergent	downstream
LOC108865956	LOC103932330	XM_018643755.1	antisense	intergenic	5945	convergent	downstream
MSTRG.14161	LOC103954609	XM_009366445.2	sense	intergenic	6810	same_strand	downstream
LOC103935312	LOC103935311	XR_001952097.1	antisense	genic	0	nested	intronic
LOC103935312	LOC103935311	XM_009345074.2	antisense	intergenic	2652	divergent	upstream
LOC103935312	LOC103935340	XM_009345100.2	antisense	intergenic	1816	convergent	downstream
LOC103935312	LOC103935311	XM_009345075.2	antisense	intergenic	2652	divergent	upstream
LOC103935312	LOC103935311	XR_665429.2	antisense	intergenic	2005	divergent	upstream
LOC103935312	LOC103935311	XR_665428.2	antisense	genic	0	nested	intronic
MSTRG.39289	LOC103940749	XM_009350920.2	sense	genic	0	nested	intronic
MSTRG.39289	LOC103940750	XM_018645877.1	sense	intergenic	4119	same_strand	upstream
MSTRG.39289	LOC103940749	XM_018645878.1	sense	genic	0	nested	intronic
MSTRG.39289	LOC103940746	XM_009350918.2	sense	intergenic	6634	same_strand	downstream
MSTRG.39289	LOC103940749	XM_018645879.1	sense	genic	0	nested	intronic
MSTRG.39289	LOC103940746	XM_009350917.2	sense	intergenic	6617	same_strand	downstream
LOC103964179	LOC103964186	XM_009377085.2	sense	intergenic	24703	same_strand	upstream
LOC108868728	LOC103967488	XM_009380739.2	antisense	intergenic	273	divergent	upstream
LOC108868728	LOC103967499	XM_009380749.1	antisense	intergenic	8582	convergent	downstream
LOC108868728	LOC103967487	XM_009380738.2	sense	intergenic	3165	same_strand	upstream
LOC108868728	LOC103967489	XM_018652409.1	sense	intergenic	3120	same_strand	downstream
LOC103947508	LOC103947507	XM_009358424.2	sense	intergenic	635	same_strand	downstream
MSTRG.34188	LOC103935192	XM_009344949.2	antisense	genic	0	overlapping	exonic
MSTRG.34188	LOC103935190	XM_018644489.1	antisense	intergenic	1725	convergent	downstream
MSTRG.34188	LOC103935193	XM_018644486.1	antisense	intergenic	1774	convergent	downstream
MSTRG.34188	LOC103935192	XM_018644488.1	antisense	genic	0	containing	intronic
MSTRG.34188	LOC103935192	XM_018644487.1	antisense	genic	0	overlapping	exonic
MSTRG.34188	LOC103935192	XM_009344947.1	antisense	genic	0	overlapping	exonic
MSTRG.34188	LOC103935192	XM_009344948.2	antisense	genic	0	containing	intronic
MSTRG.34188	LOC103935191	XM_009344946.2	antisense	intergenic	2606	divergent	upstream
MSTRG.34188	LOC103935190	XR_001952066.1	antisense	intergenic	7521	convergent	downstream
MSTRG.34188	LOC103935189	XM_009344943.2	antisense	intergenic	8060	convergent	downstream
MSTRG.34188	LOC103935193	XM_018644485.1	antisense	intergenic	1774	convergent	downstream
MSTRG.34188	LOC103935193	XM_009344951.2	antisense	intergenic	1774	convergent	downstream
MSTRG.34188	LOC103935193	XM_018644484.1	antisense	intergenic	1774	convergent	downstream
MSTRG.34188	LOC103935193	XM_009344952.2	antisense	intergenic	1774	convergent	downstream
MSTRG.34188	LOC103935193	XM_018644483.1	antisense	intergenic	1774	convergent	downstream
MSTRG.40314	LOC108866848	XM_018646177.1	sense	intergenic	1133	same_strand	downstream
LOC103960047	LOC103960050	XM_009372435.2	sense	intergenic	12961	same_strand	downstream
LOC103960047	LOC103960049	XM_009372434.2	sense	intergenic	19849	same_strand	upstream
LOC103960047	LOC103960053	XM_009372442.2	antisense	intergenic	18813	divergent	upstream
LOC103960047	LOC103960053	XM_009372441.2	antisense	intergenic	18813	divergent	upstream
LOC103953400	LOC103953399	XM_009365135.2	antisense	intergenic	4523	convergent	downstream
LOC103953400	LOC103953399	XM_018648954.1	antisense	intergenic	4523	convergent	downstream
LOC103953400	LOC103953399	XM_009365136.2	antisense	intergenic	4523	convergent	downstream
LOC103953400	LOC103953398	XM_009365133.2	sense	intergenic	6016	same_strand	downstream
LOC103957999	LOC103958000	XM_009370222.2	antisense	intergenic	206	convergent	downstream
MSTRG.21659	LOC103963036	XM_018651349.1	antisense	intergenic	3507	divergent	upstream
MSTRG.21659	LOC103963037	XM_018651348.1	antisense	intergenic	4151	convergent	downstream
MSTRG.21659	LOC103963036	XM_018651350.1	antisense	intergenic	3507	divergent	upstream
MSTRG.26978	LOC103927337	XM_009336255.2	antisense	intergenic	6838	convergent	downstream
MSTRG.26978	LOC103927336	XM_009336253.2	sense	intergenic	8535	same_strand	upstream
MSTRG.26978	LOC103927336	XM_009336252.2	sense	intergenic	8535	same_strand	upstream
MSTRG.26978	LOC103927336	XM_018642586.1	sense	intergenic	8535	same_strand	upstream
MSTRG.26978	LOC103927339	XM_009336256.2	antisense	intergenic	7895	divergent	upstream
LOC103944101	LOC103944242	XM_009354671.1	sense	intergenic	789	same_strand	upstream
LOC103944101	LOC103944098	XM_018646704.1	antisense	intergenic	9501	divergent	upstream
LOC103944101	LOC103944240	XM_009354668.1	antisense	intergenic	7939	divergent	upstream
LOC103944101	LOC103944243	XM_009354672.1	antisense	intergenic	7286	convergent	downstream
LOC103944101	LOC103944100	XM_009354504.1	antisense	intergenic	4549	divergent	upstream
LOC103944101	LOC103944102	XM_009354506.2	antisense	intergenic	4650	convergent	downstream
LOC103944101	LOC103944102	XM_018646705.1	antisense	intergenic	4650	convergent	downstream
LOC103944101	LOC103944102	XM_018646707.1	antisense	intergenic	3378	convergent	downstream
LOC103944101	LOC103944102	XM_009354507.2	antisense	intergenic	3378	convergent	downstream
LOC103944101	LOC103944241	XM_018646674.1	antisense	intergenic	931	divergent	upstream
LOC103957010	LOC103957008	XM_009369075.2	sense	intergenic	7683	same_strand	downstream
MSTRG.8913	LOC108867326	XM_018647772.1	sense	intergenic	4604	same_strand	downstream
LOC103936605	LOC103936613	XM_009346454.2	sense	intergenic	8647	same_strand	downstream
LOC103940952	LOC103940951	XM_009351129.1	sense	intergenic	3091	same_strand	upstream
LOC103960226	LOC103960225	XM_018650628.1	antisense	intergenic	417	convergent	downstream
LOC103960226	LOC103960259	XM_009372705.2	sense	intergenic	1347	same_strand	downstream
MSTRG.17683	LOC103958600	XM_009370882.2	antisense	intergenic	380	convergent	downstream
MSTRG.17683	LOC103958601	XM_009370884.2	sense	intergenic	3770	same_strand	downstream
LOC103935565	LOC103935564	XM_018644568.1	sense	genic	0	containing	exonic
LOC103939692	LOC103939690	XM_009349805.2	antisense	intergenic	9604	convergent	downstream
LOC103932060	LOC103932059	XM_009341608.2	antisense	intergenic	82	divergent	upstream
LOC103932060	LOC103932058	XM_009341606.2	antisense	intergenic	7675	divergent	upstream
LOC103932060	LOC103932058	XM_009341605.2	antisense	intergenic	7675	divergent	upstream
LOC103932060	LOC103932059	XM_018643706.1	antisense	intergenic	82	divergent	upstream
LOC103935061	LOC103935084	XM_009344839.2	antisense	intergenic	265	convergent	downstream
LOC103935061	LOC103935063	XM_018644461.1	antisense	intergenic	5080	divergent	upstream
LOC103935061	LOC108866226	XM_018644460.1	antisense	intergenic	1039	divergent	upstream
LOC103951503	LOC103951501	XM_009362889.2	sense	genic	0	containing	exonic
LOC103951503	LOC103951504	XM_009362893.2	antisense	intergenic	2784	divergent	upstream
LOC103951503	LOC103951502	XM_009362891.2	antisense	genic	0	containing	exonic
LOC103951503	LOC103951502	XM_009362890.2	antisense	genic	0	containing	exonic
LOC103951503	LOC103951499	XM_018648478.1	antisense	intergenic	4914	convergent	downstream
LOC103951503	LOC103951499	XM_018648480.1	antisense	intergenic	4914	convergent	downstream
LOC103951503	LOC103951498	XM_018648477.1	antisense	intergenic	253	convergent	downstream
LOC103951503	LOC103951499	XM_009362888.2	antisense	intergenic	4914	convergent	downstream
LOC103951503	LOC103951505	XM_009362894.2	antisense	intergenic	8465	divergent	upstream
LOC103951503	LOC103951499	XM_018648479.1	antisense	intergenic	4914	convergent	downstream
MSTRG.8713	LOC103948269	XM_018647734.1	antisense	genic	0	overlapping	exonic
MSTRG.8713	LOC103948320	XM_018647727.1	sense	intergenic	3732	same_strand	downstream
MSTRG.8713	LOC103948267	XM_018647728.1	antisense	genic	0	overlapping	intronic
MSTRG.8713	LOC103948267	XM_018647731.1	antisense	genic	0	overlapping	intronic
MSTRG.8713	LOC103948267	XM_018647730.1	antisense	genic	0	overlapping	intronic
MSTRG.8713	LOC103948267	XM_009359280.2	antisense	genic	0	overlapping	intronic
MSTRG.8713	LOC103948272	XM_018647726.1	antisense	intergenic	9767	convergent	downstream
MSTRG.8713	LOC108867302	XM_018647683.1	antisense	intergenic	1079	convergent	downstream
MSTRG.8713	LOC103948267	XM_018647732.1	antisense	genic	0	overlapping	intronic
MSTRG.8713	LOC103948267	XM_018647729.1	antisense	genic	0	overlapping	intronic
MSTRG.8713	LOC103948267	XM_018647733.1	antisense	genic	0	overlapping	intronic
MSTRG.8713	LOC103948272	XM_009359284.2	antisense	intergenic	9767	convergent	downstream
LOC108865963	LOC103932449	XM_009342063.2	antisense	intergenic	7739	divergent	upstream
LOC103963903	LOC103963925	XM_009376801.2	sense	intergenic	28639	same_strand	upstream
LOC108866690	LOC103940377	XM_009350484.2	sense	intergenic	8629	same_strand	upstream
LOC108866690	LOC103940373	XR_666296.2	antisense	intergenic	9640	divergent	upstream
LOC108866690	LOC103940373	XM_009350481.2	antisense	intergenic	9640	divergent	upstream
LOC108866690	LOC103940373	XR_666297.2	antisense	intergenic	9640	divergent	upstream
MSTRG.32267	LOC103933215	XM_009342876.2	sense	genic	0	nested	intronic
MSTRG.32267	LOC103933213	XM_009342874.2	antisense	intergenic	5755	convergent	downstream
MSTRG.32267	LOC103933214	XM_009342875.1	sense	intergenic	2205	same_strand	upstream
LOC103941261	LOC108866771	XM_018645998.1	sense	intergenic	527	same_strand	upstream
LOC103941261	LOC103941262	XM_009351457.2	antisense	intergenic	3597	convergent	downstream
LOC103963382	LOC103963447	XM_009376276.1	antisense	intergenic	2442	divergent	upstream
LOC103963382	LOC103963446	XM_009376274.2	sense	intergenic	5442	same_strand	downstream
LOC103963382	LOC103963383	XM_018651439.1	sense	intergenic	9991	same_strand	upstream
LOC108866920	LOC103942618	XM_009352800.2	sense	intergenic	13646	same_strand	upstream
LOC108866920	LOC103942620	XM_009352802.1	antisense	intergenic	15959	convergent	downstream
LOC103939369	LOC103939370	XM_009349453.2	sense	intergenic	60	same_strand	downstream
LOC103939369	LOC103939373	XM_009349455.2	sense	intergenic	9265	same_strand	upstream
LOC103939369	LOC103939370	XM_018645520.1	sense	intergenic	60	same_strand	downstream
LOC103939369	LOC103939374	XM_009349456.2	sense	intergenic	2403	same_strand	upstream
LOC108867328	LOC103948534	XM_009359582.2	antisense	intergenic	509	divergent	upstream
LOC108867328	LOC103948535	XM_009359583.2	antisense	intergenic	8961	divergent	upstream
LOC108867328	LOC103948535	XM_009359584.2	antisense	intergenic	8915	divergent	upstream
MSTRG.14656	LOC103955196	XM_018649407.1	sense	genic	0	nested	intronic
MSTRG.14656	LOC103955196	XM_018649408.1	sense	intergenic	1187	same_strand	upstream
LOC103965896	LOC103965897	XM_009378994.2	sense	intergenic	10023	same_strand	upstream
LOC103965896	LOC103965892	XM_009378993.2	antisense	intergenic	16759	divergent	upstream
LOC103965896	LOC103965897	XM_018652042.1	sense	intergenic	10355	same_strand	upstream
LOC103965896	LOC103965897	XM_009378997.2	sense	intergenic	11073	same_strand	upstream
LOC103965896	LOC103965897	XM_009378995.2	sense	intergenic	10744	same_strand	upstream
MSTRG.9828	LOC103949583	XM_009360703.2	sense	intergenic	4260	same_strand	upstream
MSTRG.40429	LOC103942046	XM_009352238.2	antisense	intergenic	4224	divergent	upstream
MSTRG.40429	LOC103942047	XM_018646215.1	antisense	intergenic	5525	convergent	downstream
MSTRG.2490	LOC103966367	XM_009379532.2	antisense	intergenic	28508	divergent	upstream
LOC108867385	LOC103949132	XM_009360233.2	antisense	intergenic	7337	divergent	upstream
MSTRG.751	LOC103946132	XM_009356769.2	sense	genic	0	nested	intronic
MSTRG.751	LOC103946142	XM_009356788.2	sense	intergenic	3160	same_strand	upstream
MSTRG.751	LOC103946142	XM_009356780.2	sense	intergenic	3160	same_strand	upstream
MSTRG.751	LOC103946323	XM_009356991.2	sense	intergenic	8647	same_strand	downstream
MSTRG.751	LOC103946315	XM_018647278.1	sense	intergenic	1966	same_strand	downstream
MSTRG.751	LOC103946142	XM_009356797.2	sense	intergenic	3160	same_strand	upstream
MSTRG.751	LOC103946315	XM_009356978.2	sense	intergenic	1966	same_strand	downstream
LOC103939080	LOC103939085	XM_009349138.1	antisense	intergenic	1390	divergent	upstream
LOC103939493	LOC103939494	XM_009349587.2	antisense	intergenic	809	divergent	upstream
LOC103939493	LOC103939494	XM_018645552.1	antisense	intergenic	999	divergent	upstream
LOC103939493	LOC103939491	XM_018645551.1	antisense	intergenic	1463	convergent	downstream
LOC103965804	LOC103965855	XM_018652014.1	sense	intergenic	13409	same_strand	downstream
LOC103965804	LOC103965813	XM_009378898.2	sense	intergenic	14528	same_strand	upstream
LOC103965804	LOC103965813	XM_009378899.2	sense	intergenic	14528	same_strand	upstream
LOC103965376	LOC103965375	XM_009378427.2	sense	intergenic	790	same_strand	downstream
LOC103965376	LOC103965377	XM_009378431.2	sense	intergenic	7332	same_strand	upstream
LOC103965376	LOC103965375	XM_009378428.2	sense	intergenic	790	same_strand	downstream
LOC103965376	LOC103965377	XM_009378430.2	sense	intergenic	6149	same_strand	upstream
LOC103957944	LOC103957945	XM_009370167.2	antisense	genic	0	containing	exonic
LOC103957944	LOC103957972	XR_001954065.1	sense	intergenic	1853	same_strand	downstream
LOC103957944	LOC103957972	XR_001954067.1	sense	intergenic	2138	same_strand	downstream
LOC103957944	LOC103957972	XR_001954068.1	sense	intergenic	2138	same_strand	downstream
LOC103957944	LOC103957943	XM_009370166.2	sense	intergenic	9260	same_strand	upstream
LOC103957944	LOC103957972	XM_018650055.1	sense	intergenic	2138	same_strand	downstream
LOC103957944	LOC103957972	XR_001954069.1	sense	intergenic	2138	same_strand	downstream
LOC103957944	LOC103957946	XM_009370169.2	sense	intergenic	5425	same_strand	upstream
LOC103957944	LOC108867999	XM_018650046.1	antisense	intergenic	776	convergent	downstream
LOC103957944	LOC103957972	XR_001954066.1	sense	intergenic	1853	same_strand	downstream
LOC103957944	LOC103957943	XR_668838.2	sense	intergenic	9257	same_strand	upstream
LOC103957944	LOC103957972	XM_018650054.1	sense	intergenic	2138	same_strand	downstream
LOC103957944	LOC103957972	XR_001954063.1	sense	intergenic	1853	same_strand	downstream
LOC103957944	LOC103957972	XR_001954064.1	sense	intergenic	1853	same_strand	downstream
LOC103957944	LOC103957972	XM_009370193.2	sense	intergenic	513	same_strand	downstream
MSTRG.10175	LOC103949994	XM_009361140.2	sense	genic	0	nested	intronic
MSTRG.10175	LOC103949995	XM_009361143.2	sense	intergenic	1649	same_strand	downstream
MSTRG.10175	LOC103949992	XM_009361139.2	antisense	intergenic	6656	convergent	downstream
LOC103946783	LOC103946830	XM_009357623.1	antisense	intergenic	70	convergent	downstream
LOC103946783	LOC103946831	XM_009357624.2	antisense	intergenic	8965	convergent	downstream
LOC103946783	LOC103946779	XM_009357572.2	antisense	intergenic	5287	divergent	upstream
LOC103946783	LOC103946779	XM_009357573.2	antisense	intergenic	5286	divergent	upstream
LOC103946783	LOC103946779	XM_009357571.2	antisense	intergenic	5287	divergent	upstream
LOC103967468	LOC103967467	XM_009380721.2	antisense	intergenic	3372	convergent	downstream
MSTRG.18078	LOC103959054	XM_009371392.2	antisense	intergenic	9180	divergent	upstream
LOC103957413	LOC103957410	XM_009369564.2	antisense	intergenic	8243	convergent	downstream
LOC103935295	LOC103935296	XM_009345056.1	antisense	intergenic	23139	divergent	upstream
LOC103935295	LOC103935296	XM_009345055.1	antisense	intergenic	23139	divergent	upstream
LOC103935295	LOC103935296	XM_018644503.1	antisense	intergenic	23139	divergent	upstream
LOC103935295	LOC103935305	XM_009345068.1	sense	intergenic	28191	same_strand	downstream
LOC103935295	LOC103935296	XM_009345057.1	antisense	intergenic	23139	divergent	upstream
MSTRG.40376	LOC103941985	XM_018646197.1	sense	intergenic	1173	same_strand	upstream
MSTRG.40376	LOC103941986	XM_018646201.1	sense	intergenic	2342	same_strand	upstream
MSTRG.40376	LOC103941986	XM_018646199.1	sense	intergenic	2342	same_strand	upstream
MSTRG.40376	LOC103941986	XR_001952780.1	sense	intergenic	3004	same_strand	upstream
MSTRG.40376	LOC103941986	XM_018646200.1	sense	intergenic	2342	same_strand	upstream
LOC103957413	LOC103957410	XM_009369564.2	antisense	intergenic	8243	convergent	downstream
LOC103939983	LOC103939979	XM_009350064.2	sense	intergenic	28314	same_strand	upstream
LOC103939983	LOC103939979	XM_009350065.2	sense	intergenic	28314	same_strand	upstream
MSTRG.19572	LOC103960703	XM_009373185.2	antisense	intergenic	4416	convergent	downstream
MSTRG.19572	LOC103960699	XM_009373182.2	sense	intergenic	7991	same_strand	downstream
MSTRG.40073	LOC103941658	XM_009351862.1	sense	intergenic	4435	same_strand	upstream
MSTRG.40073	LOC103941655	XM_009351858.2	sense	intergenic	9546	same_strand	upstream
MSTRG.40073	LOC103941655	XM_018646091.1	sense	intergenic	9543	same_strand	upstream
MSTRG.3781	LOC103939244	XM_018645419.1	antisense	intergenic	3394	convergent	downstream
MSTRG.3781	LOC103939252	XM_009349315.2	antisense	intergenic	6463	convergent	downstream
MSTRG.3781	LOC103939259	XM_018645427.1	antisense	intergenic	9957	convergent	downstream
MSTRG.3781	LOC103939259	XM_009349329.2	antisense	intergenic	9957	convergent	downstream
MSTRG.3781	LOC103939244	XM_009349307.2	antisense	intergenic	3394	convergent	downstream
MSTRG.3781	LOC103939244	XM_018645424.1	antisense	intergenic	3869	convergent	downstream
MSTRG.18762	LOC103959834	XM_018650510.1	antisense	genic	0	overlapping	exonic
MSTRG.18762	LOC103959832	XM_009372200.2	antisense	intergenic	9140	convergent	downstream
MSTRG.18762	LOC103959835	XM_009372203.2	sense	intergenic	1671	same_strand	downstream
MSTRG.28779	LOC103929402	XM_018643043.1	antisense	intergenic	3039	convergent	downstream
MSTRG.28779	LOC103929403	XM_009338592.2	antisense	intergenic	7296	convergent	downstream
MSTRG.28779	LOC103929400	XM_009338585.2	sense	intergenic	6091	same_strand	downstream
MSTRG.28779	LOC103929402	XM_018643042.1	antisense	intergenic	3759	convergent	downstream
MSTRG.28779	LOC103929402	XM_018643044.1	antisense	intergenic	3039	convergent	downstream
MSTRG.28779	LOC103929402	XM_009338587.2	antisense	intergenic	3039	convergent	downstream
MSTRG.28779	LOC103929402	XR_001951535.1	antisense	intergenic	3045	convergent	downstream
MSTRG.28779	LOC103929402	XM_009338588.2	antisense	intergenic	3039	convergent	downstream
MSTRG.28779	LOC103929402	XM_018643045.1	antisense	intergenic	3039	convergent	downstream
MSTRG.28779	LOC103929403	XM_009338590.2	antisense	intergenic	7296	convergent	downstream
MSTRG.28779	LOC103929402	XM_009338589.2	antisense	intergenic	3045	convergent	downstream
MSTRG.28779	LOC103929400	XM_009338586.2	sense	intergenic	6091	same_strand	downstream
LOC103965403	LOC103965401	XM_009378465.2	sense	intergenic	10862	same_strand	upstream
LOC103965403	LOC103965402	XM_009378466.2	antisense	intergenic	14192	convergent	downstream
LOC108866485	LOC108866484	XM_018645177.1	sense	intergenic	196	same_strand	downstream
LOC108866485	LOC103938095	XM_009348091.1	antisense	intergenic	6074	convergent	downstream
LOC108868069	LOC103959065	XM_009371403.2	sense	intergenic	39579	same_strand	downstream
LOC103945486	LOC103945607	XM_018647024.1	sense	intergenic	5828	same_strand	upstream
LOC103945486	LOC103945485	XM_009356056.2	antisense	intergenic	9398	convergent	downstream
LOC103968098	LOC103968096	XM_009381431.1	sense	intergenic	761	same_strand	downstream
LOC103968098	LOC103968099	XM_009381432.1	sense	intergenic	3992	same_strand	upstream
LOC103968098	LOC103968099	XM_009381433.1	sense	intergenic	3992	same_strand	upstream
LOC103968098	LOC103968095	XM_018642334.1	sense	intergenic	4123	same_strand	downstream
LOC103930625	LOC103930626	XM_009339983.2	sense	intergenic	1105	same_strand	upstream
LOC103930625	LOC103930628	XM_009339986.2	antisense	intergenic	8310	divergent	upstream
LOC103930625	LOC103930627	XM_009339984.2	sense	intergenic	3776	same_strand	downstream
MSTRG.13498	LOC103953793	XM_009365595.2	sense	intergenic	1086	same_strand	downstream
MSTRG.13498	LOC103953795	XM_009365596.2	antisense	intergenic	8886	convergent	downstream
MSTRG.13498	LOC103953792	XM_009365591.2	antisense	intergenic	9774	divergent	upstream
MSTRG.13498	LOC103953792	XM_009365592.1	antisense	intergenic	9864	divergent	upstream
LOC103956632	LOC103956631	XR_001953919.1	antisense	intergenic	2618	divergent	upstream
LOC103956632	LOC103956631	XM_009368660.2	antisense	intergenic	2619	divergent	upstream
LOC103956632	LOC103956631	XM_009368658.2	antisense	intergenic	2618	divergent	upstream
LOC103956632	LOC103956631	XR_001953920.1	antisense	intergenic	2618	divergent	upstream
LOC103929716	LOC103929717	XM_009338942.2	sense	genic	0	nested	intronic
LOC103929716	LOC103929717	XM_009338944.2	sense	intergenic	7214	same_strand	downstream
LOC103929716	LOC103929713	XM_018643112.1	antisense	genic	0	nested	intronic
MSTRG.35929	LOC103936995	XM_009346895.2	sense	intergenic	9170	same_strand	upstream
MSTRG.35929	LOC103936995	XM_009346896.2	sense	intergenic	9170	same_strand	upstream
MSTRG.27661	LOC103928126	XM_009337142.2	antisense	intergenic	5136	convergent	downstream
MSTRG.27661	LOC103928126	XM_009337141.2	antisense	intergenic	5136	convergent	downstream
LOC108865901	LOC103931660	XM_009341179.2	sense	intergenic	18454	same_strand	downstream
MSTRG.32722	LOC103933723	XM_018644107.1	antisense	genic	0	containing	exonic
MSTRG.32722	LOC103933717	XM_018644108.1	antisense	intergenic	7822	divergent	upstream
LOC103943478	LOC103943480	XM_018646523.1	antisense	genic	0	nested	exonic
LOC103943478	LOC103943480	XM_018646524.1	antisense	intergenic	2091	convergent	downstream
LOC103943478	LOC103943480	XM_018646525.1	antisense	genic	0	overlapping	exonic
LOC103956549	LOC103956548	XM_009368554.2	antisense	genic	0	overlapping	exonic
LOC103956549	LOC103956547	XM_009368552.2	antisense	intergenic	5436	convergent	downstream
LOC103956549	LOC103956548	XM_009368553.2	antisense	genic	0	overlapping	exonic
LOC108865619	LOC103928161	XM_018642783.1	antisense	intergenic	27119	divergent	upstream
LOC103942115	LOC103942116	XM_009352327.2	sense	intergenic	1861	same_strand	upstream
LOC103942115	LOC103942119	XM_009352329.2	antisense	intergenic	9332	convergent	downstream
LOC103942115	LOC103942118	XM_009352328.2	antisense	intergenic	5620	convergent	downstream
LOC103942115	LOC103942120	XM_018646232.1	antisense	intergenic	6218	divergent	upstream
LOC108867458	LOC103949948	XM_018648119.1	sense	genic	0	nested	intronic
LOC108867458	LOC103949909	XM_009361051.2	sense	intergenic	6545	same_strand	upstream
LOC108867458	LOC103949948	XM_018648120.1	sense	genic	0	nested	intronic
LOC108868323	LOC103962438	XR_001954456.1	antisense	genic	0	containing	exonic
LOC108868323	LOC103962438	XR_001954459.1	antisense	genic	0	containing	exonic
LOC108868323	LOC103962438	XR_001954462.1	antisense	genic	0	containing	exonic
LOC108868323	LOC103962440	XM_018651195.1	antisense	genic	0	overlapping	exonic
LOC108868323	LOC103962438	XR_001954460.1	antisense	genic	0	containing	exonic
LOC108868323	LOC103962438	XM_018651200.1	antisense	genic	0	containing	exonic
LOC108868323	LOC103962438	XM_018651201.1	antisense	genic	0	containing	exonic
LOC108868323	LOC103962438	XR_001954463.1	antisense	genic	0	containing	exonic
LOC108868323	LOC103962438	XR_001954458.1	antisense	genic	0	containing	exonic
LOC108868323	LOC103962438	XR_001954461.1	antisense	genic	0	containing	exonic
LOC103965523	LOC103965545	XM_009378611.1	antisense	intergenic	3403	convergent	downstream
LOC103963491	LOC103963489	XM_018651470.1	antisense	intergenic	4507	convergent	downstream
MSTRG.33729	LOC103934774	XM_009344517.2	sense	intergenic	2636	same_strand	downstream
MSTRG.33729	LOC103934779	XM_009344524.1	sense	intergenic	3327	same_strand	upstream
MSTRG.33729	LOC103934773	XM_018644389.1	antisense	intergenic	9256	convergent	downstream
MSTRG.33729	LOC103934778	XM_009344523.1	sense	intergenic	6471	same_strand	upstream
MSTRG.33729	LOC103934774	XM_009344516.2	sense	intergenic	2636	same_strand	downstream
MSTRG.27470	LOC103927912	XM_009336889.2	antisense	intergenic	1735	convergent	downstream
MSTRG.27470	LOC103927911	XM_018642725.1	sense	intergenic	5448	same_strand	upstream
MSTRG.27470	LOC103927910	XM_018642724.1	antisense	intergenic	7068	convergent	downstream
MSTRG.27470	LOC103927908	XM_009336884.2	antisense	intergenic	7849	divergent	upstream
LOC103939419	LOC103939420	XM_009349503.1	sense	intergenic	5917	same_strand	upstream
LOC103928141	LOC103928158	XM_009337170.1	antisense	intergenic	7855	divergent	upstream
LOC103967848	LOC103967847	XM_009381163.1	sense	genic	0	nested	intronic
LOC103967848	LOC103967852	XM_009381168.1	antisense	intergenic	7574	convergent	downstream
LOC103967848	LOC103967847	XM_009381165.2	sense	intergenic	4886	same_strand	upstream
LOC103967848	LOC103967847	XM_018652472.1	sense	intergenic	2524	same_strand	downstream
LOC103967848	LOC103967852	XM_009381171.2	antisense	intergenic	7574	convergent	downstream
LOC103967848	LOC103967847	XM_009381164.2	sense	intergenic	4887	same_strand	upstream
LOC103967848	LOC103967852	XM_009381169.2	antisense	intergenic	7574	convergent	downstream
LOC103967848	LOC103967852	XM_009381170.2	antisense	intergenic	7574	convergent	downstream
LOC108867189	LOC103946520	XM_009357237.2	antisense	intergenic	91309	divergent	upstream
LOC108867189	LOC103946520	XM_009357236.2	antisense	intergenic	91309	divergent	upstream
LOC108867189	LOC103946520	XM_018647296.1	antisense	intergenic	91309	divergent	upstream
LOC108867189	LOC103946519	XM_009357231.2	sense	intergenic	95562	same_strand	downstream
LOC108867189	LOC103946520	XM_009357235.2	antisense	intergenic	91309	divergent	upstream
LOC108867189	LOC103946520	XM_009357234.2	antisense	intergenic	91557	divergent	upstream
LOC103934245	LOC103934261	XM_018644242.1	sense	intergenic	30	same_strand	upstream
LOC103934245	LOC103934248	XM_009343983.2	sense	intergenic	8426	same_strand	downstream
LOC103934245	LOC103934248	XM_009343984.2	sense	intergenic	8426	same_strand	downstream
LOC103934245	LOC103934244	XM_009343978.2	sense	intergenic	2958	same_strand	upstream
LOC103934245	LOC103934248	XM_009343982.2	sense	intergenic	8426	same_strand	downstream
LOC103934245	LOC103934246	XM_009343980.2	sense	intergenic	2688	same_strand	downstream
LOC103934245	LOC103934247	XM_009343981.2	sense	intergenic	6399	same_strand	downstream
LOC103933988	LOC103933987	XM_009343687.2	sense	intergenic	15328	same_strand	upstream
MSTRG.22191	LOC103963626	XM_009376461.2	antisense	intergenic	9643	convergent	downstream
MSTRG.22191	LOC103963626	XR_001954581.1	antisense	intergenic	9643	convergent	downstream
LOC108866394	LOC103937079	XM_009346999.2	sense	intergenic	4230	same_strand	upstream
LOC108866394	LOC103937076	XM_009346993.2	sense	intergenic	4865	same_strand	downstream
LOC108866394	LOC103937076	XM_018644952.1	sense	intergenic	4865	same_strand	downstream
LOC108866394	LOC103937078	XM_009346998.2	sense	intergenic	8534	same_strand	upstream
LOC108866394	LOC103937078	XM_009346997.2	sense	intergenic	8534	same_strand	upstream
MSTRG.38889	LOC103940311	XM_009350400.2	sense	genic	0	nested	intronic
MSTRG.38889	LOC103940315	XM_018645757.1	sense	intergenic	9022	same_strand	downstream
MSTRG.19998	LOC103961176	XM_009373704.2	antisense	intergenic	3370	convergent	downstream
MSTRG.30781	LOC108865894	XM_018643590.1	antisense	genic	0	overlapping	exonic
MSTRG.30781	LOC108865895	XM_018643591.1	sense	intergenic	6387	same_strand	upstream
MSTRG.30781	LOC108865895	XM_018643592.1	sense	intergenic	6387	same_strand	upstream
LOC103936605	LOC103936613	XM_009346454.2	sense	intergenic	8647	same_strand	downstream
MSTRG.30649	LOC108865883	XM_018643559.1	antisense	intergenic	1169	convergent	downstream
MSTRG.30649	LOC108865882	XM_018643558.1	antisense	intergenic	2253	convergent	downstream
MSTRG.33760	LOC103934797	XM_009344547.2	sense	intergenic	7352	same_strand	downstream
MSTRG.33760	LOC103934802	XM_009344553.2	sense	intergenic	8151	same_strand	upstream
MSTRG.2077	LOC108868261	XM_018650990.1	antisense	intergenic	12580	convergent	downstream
MSTRG.2077	LOC103961799	XM_009374414.1	sense	intergenic	15378	same_strand	upstream
LOC108867570	LOC103952011	XM_018648617.1	sense	intergenic	5345	same_strand	downstream
LOC108867570	LOC103952011	XM_009363538.2	sense	intergenic	5345	same_strand	downstream
LOC108867570	LOC103952011	XM_009363537.2	sense	intergenic	5345	same_strand	downstream
LOC108867570	LOC103952011	XM_009363536.2	sense	intergenic	5346	same_strand	downstream
LOC108867570	LOC103952011	XM_009363535.2	sense	intergenic	5345	same_strand	downstream
LOC108867521	LOC103951144	XM_018648390.1	sense	genic	0	nested	intronic
LOC108867521	LOC103951145	XM_009362452.1	sense	intergenic	9160	same_strand	upstream
LOC108867521	LOC103951144	XM_009362451.2	sense	intergenic	3361	same_strand	downstream
MSTRG.16056	LOC103956746	XM_009368775.2	sense	genic	0	nested	intronic
MSTRG.16056	LOC103956744	XM_018649744.1	sense	intergenic	9510	same_strand	upstream
MSTRG.16056	LOC103956744	XM_009368769.2	sense	intergenic	9510	same_strand	upstream
MSTRG.16056	LOC103956744	XM_009368770.2	sense	intergenic	9510	same_strand	upstream
MSTRG.16056	LOC103956744	XM_018649743.1	sense	intergenic	9510	same_strand	upstream
MSTRG.16056	LOC103956744	XM_018649745.1	sense	intergenic	9510	same_strand	upstream
LOC108867340	LOC103948702	XM_009359758.2	sense	intergenic	17845	same_strand	downstream
LOC108867340	LOC103948702	XM_009359760.2	sense	intergenic	18352	same_strand	downstream
LOC108867340	LOC103948702	XM_009359759.2	sense	intergenic	17845	same_strand	downstream
LOC103952742	LOC103952743	XM_018648806.1	antisense	intergenic	1673	divergent	upstream
LOC103952742	LOC103952743	XM_018648804.1	antisense	intergenic	1690	divergent	upstream
LOC103952742	LOC103952743	XM_009364414.2	antisense	intergenic	1674	divergent	upstream
LOC103952742	LOC103952743	XM_018648805.1	antisense	intergenic	1673	divergent	upstream
LOC103930492	LOC103930493	XR_001951666.1	antisense	genic	0	overlapping	exonic
LOC103930492	LOC103930493	XM_009339835.2	antisense	intergenic	295	convergent	downstream
LOC103930492	LOC103930490	XM_009339834.1	antisense	intergenic	518	divergent	upstream
LOC103930492	LOC103930502	XM_009339843.1	antisense	intergenic	7349	divergent	upstream
LOC103930492	LOC103930501	XM_018643303.1	sense	intergenic	5228	same_strand	downstream
LOC103930492	LOC103930490	XM_009339832.2	antisense	intergenic	519	divergent	upstream
MSTRG.16411	LOC103957154	XM_009369259.2	antisense	intergenic	6213	divergent	upstream
MSTRG.16411	LOC103957154	XM_009369260.2	antisense	intergenic	6213	divergent	upstream
MSTRG.16411	LOC103957156	XM_009369261.2	sense	intergenic	7096	same_strand	upstream
MSTRG.16411	LOC103957154	XM_009369258.2	antisense	intergenic	6213	divergent	upstream
LOC103965124	LOC108868523	XM_018651869.1	antisense	intergenic	8548	divergent	upstream
LOC103963526	LOC103963514	XM_009376349.2	antisense	intergenic	892	convergent	downstream
LOC103963526	LOC103963534	XM_009376363.2	sense	intergenic	1000	same_strand	downstream
LOC103963526	LOC103963514	XM_009376339.2	antisense	intergenic	892	convergent	downstream
LOC103944657	LOC103944656	XM_009355121.1	antisense	intergenic	4924	divergent	upstream
LOC103944657	LOC103944774	XM_018646815.1	antisense	intergenic	7189	convergent	downstream
LOC103967712	LOC103967713	XM_009381007.2	sense	intergenic	1997	same_strand	upstream
LOC103967712	LOC103967711	XM_009381005.1	antisense	intergenic	7243	convergent	downstream
LOC103954055	LOC103954090	XM_009365892.1	antisense	intergenic	1270	convergent	downstream
MSTRG.1098	LOC103955137	XM_018648272.1	antisense	intergenic	777	convergent	downstream
MSTRG.1098	LOC103950444	XM_009361648.2	sense	intergenic	9702	same_strand	upstream
MSTRG.1098	LOC103950458	XM_009361670.2	antisense	intergenic	3929	divergent	upstream
MSTRG.40696	LOC103942359	XM_018646274.1	sense	genic	0	nested	intronic
LOC103953193	LOC103953228	XM_009364963.1	sense	intergenic	12713	same_strand	downstream
LOC103953193	LOC103953198	XM_009364935.2	sense	intergenic	16558	same_strand	downstream
LOC103953193	LOC103953198	XM_009364936.2	sense	intergenic	16558	same_strand	downstream
LOC103953193	LOC103953196	XM_009364928.1	sense	intergenic	16911	same_strand	upstream
LOC103926749	LOC103926747	XR_001951306.1	antisense	genic	0	containing	exonic
LOC103926749	LOC103926748	XM_009335617.2	sense	genic	0	containing	exonic
LOC103926749	LOC103926752	XM_018642414.1	antisense	intergenic	5477	convergent	downstream
LOC103926749	LOC103926752	XM_018642413.1	antisense	intergenic	5477	convergent	downstream
LOC103926749	LOC103926747	XM_018642415.1	antisense	genic	0	containing	exonic
LOC103926749	LOC103926760	XM_009335629.2	antisense	intergenic	4047	divergent	upstream
LOC103926749	LOC103926760	XM_009335628.2	antisense	intergenic	3594	divergent	upstream
LOC103926749	LOC103926750	XM_009335618.2	antisense	genic	0	overlapping	exonic
LOC103926749	LOC103926759	XM_009335627.2	antisense	intergenic	8518	divergent	upstream
LOC103926749	LOC103926747	XR_001951307.1	antisense	genic	0	containing	exonic
MSTRG.27550	LOC103927983	XM_009336975.2	sense	intergenic	2354	same_strand	downstream
MSTRG.27550	LOC103927985	XM_018642749.1	sense	intergenic	4515	same_strand	upstream
MSTRG.27550	LOC103927985	XM_009336977.2	sense	intergenic	4515	same_strand	upstream
MSTRG.27550	LOC103927985	XM_009336976.2	sense	intergenic	4515	same_strand	upstream
MSTRG.27550	LOC103927985	XM_018642750.1	sense	intergenic	4515	same_strand	upstream
MSTRG.27550	LOC103927985	XM_018642751.1	sense	intergenic	4516	same_strand	upstream
LOC108868364	LOC103963065	XM_009375841.2	sense	intergenic	5037	same_strand	upstream
MSTRG.28759	LOC103929386	XM_018643028.1	antisense	intergenic	834	convergent	downstream
MSTRG.28759	LOC103929373	XM_009338566.2	antisense	intergenic	860	convergent	downstream
MSTRG.28759	LOC103929387	XM_018643027.1	antisense	intergenic	4410	divergent	upstream
LOC108867522	LOC103951149	XM_018648371.1	antisense	intergenic	4003	divergent	upstream
LOC103957413	LOC103957410	XM_009369564.2	antisense	intergenic	8243	convergent	downstream
MSTRG.15994	LOC103956680	XM_009368700.2	antisense	intergenic	12926	divergent	upstream
MSTRG.15994	LOC103956680	XM_009368701.2	antisense	intergenic	13252	divergent	upstream
LOC103961937	LOC103961936	XM_009374584.2	antisense	intergenic	5928	divergent	upstream
LOC103961937	LOC103961935	XM_009374583.2	sense	intergenic	8777	same_strand	downstream
LOC108866022	LOC103933246	XM_018643985.1	antisense	intergenic	10137	divergent	upstream
MSTRG.34735	LOC103935741	XM_009345547.2	sense	intergenic	8202	same_strand	upstream
MSTRG.15933	LOC103956609	XM_009368630.2	antisense	intergenic	2736	convergent	downstream
LOC108867969	LOC108867966	XM_018649950.1	antisense	intergenic	3481	divergent	upstream
LOC108867969	LOC103957601	XR_001954001.1	sense	intergenic	5183	same_strand	downstream
LOC108867969	LOC103957601	XM_009369783.2	sense	intergenic	4822	same_strand	downstream
LOC108867969	LOC103957601	XM_009369784.2	sense	intergenic	4822	same_strand	downstream
LOC108867969	LOC103957613	XM_009369792.2	antisense	intergenic	6550	convergent	downstream
LOC108867969	LOC103957601	XM_018649951.1	sense	intergenic	4822	same_strand	downstream
LOC108867969	LOC103957613	XM_018649954.1	antisense	intergenic	6550	convergent	downstream
MSTRG.19015	LOC103960104	XM_009372516.2	sense	intergenic	16	same_strand	upstream
MSTRG.19015	LOC103960103	XM_009372515.2	antisense	intergenic	2912	convergent	downstream
MSTRG.19015	LOC103960102	XM_009372514.2	sense	intergenic	4745	same_strand	downstream
MSTRG.19015	LOC103960103	XM_018650601.1	antisense	intergenic	2912	convergent	downstream
LOC108865934	LOC103932059	XM_009341608.2	antisense	intergenic	284	divergent	upstream
LOC108865934	LOC103932058	XM_009341606.2	antisense	intergenic	7877	divergent	upstream
LOC108865934	LOC103932058	XM_009341605.2	antisense	intergenic	7877	divergent	upstream
LOC108865934	LOC103932059	XM_018643706.1	antisense	intergenic	284	divergent	upstream
LOC108868520	LOC103965151	XM_009378168.2	antisense	intergenic	4244	divergent	upstream
LOC108868520	LOC103965152	XM_009378169.2	antisense	intergenic	6030	convergent	downstream
MSTRG.151	LOC103951562	XR_001953477.1	antisense	genic	0	nested	intronic
MSTRG.151	LOC103951926	XM_018648333.1	antisense	intergenic	1875	divergent	upstream
MSTRG.151	LOC103951926	XM_009363529.1	antisense	intergenic	1875	divergent	upstream
MSTRG.151	LOC103951562	XM_018648411.1	antisense	intergenic	6849	convergent	downstream
MSTRG.151	LOC103951926	XM_009363450.1	antisense	intergenic	1875	divergent	upstream
LOC103953193	LOC103953228	XM_009364963.1	sense	intergenic	12713	same_strand	downstream
LOC103953193	LOC103953196	XM_009364928.1	sense	intergenic	16911	same_strand	upstream
LOC103953193	LOC103953198	XM_009364935.2	sense	intergenic	16558	same_strand	downstream
LOC103953193	LOC103953198	XM_009364936.2	sense	intergenic	16558	same_strand	downstream
LOC103935823	LOC103935832	XM_009345639.2	sense	intergenic	2225	same_strand	upstream
LOC103943478	LOC103943480	XM_018646523.1	antisense	genic	0	nested	exonic
LOC103943478	LOC103943480	XM_018646525.1	antisense	genic	0	overlapping	exonic
LOC103943478	LOC103943480	XM_018646524.1	antisense	intergenic	2091	convergent	downstream
LOC103929300	LOC103929301	XR_664504.1	sense	intergenic	12	same_strand	upstream
LOC103929300	LOC103929301	XM_009338473.1	sense	intergenic	12	same_strand	upstream
LOC103953386	LOC103953426	XM_018648948.1	sense	intergenic	10510	same_strand	upstream
LOC103953386	LOC103953385	XM_018648953.1	antisense	intergenic	16328	divergent	upstream
MSTRG.1258	LOC103955331	XM_009367208.2	antisense	genic	0	nested	intronic
MSTRG.1258	LOC103952105	XM_018648624.1	sense	intergenic	5797	same_strand	upstream
MSTRG.12178	LOC103952291	XM_009363861.2	sense	intergenic	925	same_strand	downstream
MSTRG.12178	LOC103952292	XM_009363862.2	sense	intergenic	4901	same_strand	upstream
LOC103926534	LOC108865457	XM_018642350.1	sense	intergenic	461	same_strand	downstream
LOC103926534	LOC103926532	XM_009335333.2	sense	intergenic	1434	same_strand	upstream
LOC103948077	LOC103948078	XM_009359076.2	antisense	intergenic	258	divergent	upstream
LOC103948077	LOC103948076	XM_009359073.1	antisense	intergenic	1274	convergent	downstream
LOC103948077	LOC103948079	XM_009359078.2	sense	intergenic	7415	same_strand	downstream
LOC103948077	LOC103948079	XM_009359077.2	sense	intergenic	7415	same_strand	downstream
LOC103948077	LOC103948079	XM_018647672.1	sense	intergenic	7415	same_strand	downstream
MSTRG.27790	LOC103928291	XM_009337320.2	sense	intergenic	14376	same_strand	upstream
MSTRG.27790	LOC103928289	XM_009337315.1	antisense	intergenic	17569	divergent	upstream
MSTRG.27790	LOC103928289	XM_009337316.2	antisense	intergenic	17325	divergent	upstream
MSTRG.27790	LOC103928289	XM_009337314.1	antisense	intergenic	17569	divergent	upstream
MSTRG.27790	LOC103928291	XM_009337317.2	sense	intergenic	14376	same_strand	upstream
MSTRG.27790	LOC103928289	XM_009337313.1	antisense	intergenic	17569	divergent	upstream
MSTRG.27790	LOC103928291	XM_009337319.2	sense	intergenic	14376	same_strand	upstream
LOC103939036	LOC103939037	XM_009349089.2	antisense	intergenic	2860	divergent	upstream
LOC103939036	LOC103939038	XM_009349092.2	sense	intergenic	6736	same_strand	downstream
LOC103939036	LOC103939038	XM_009349091.2	sense	intergenic	6736	same_strand	downstream
LOC103938848	LOC103938849	XM_009348893.2	sense	intergenic	2137	same_strand	downstream
LOC103938848	LOC103938847	XM_009348891.2	sense	intergenic	3987	same_strand	upstream
LOC103938848	LOC103938847	XM_009348890.2	sense	intergenic	3987	same_strand	upstream
MSTRG.4023	LOC103942985	XM_009353177.1	antisense	intergenic	10093	convergent	downstream
MSTRG.4023	LOC103942340	XM_009352532.2	antisense	intergenic	13877	divergent	upstream
MSTRG.4023	LOC103942329	XM_009352523.2	sense	intergenic	15682	same_strand	downstream
MSTRG.18670	LOC103959725	XM_018650471.1	sense	intergenic	6302	same_strand	upstream
MSTRG.18670	LOC103959724	XM_009372088.2	antisense	intergenic	8449	convergent	downstream
MSTRG.18670	LOC103959724	XM_018650494.1	antisense	intergenic	8449	convergent	downstream
LOC103967240	LOC103967247	XM_009380526.2	sense	intergenic	5952	same_strand	upstream
LOC103967240	LOC103926773	XM_009335648.1	antisense	intergenic	9314	divergent	upstream
LOC103944650	LOC103944773	XM_018646814.1	sense	intergenic	4124	same_strand	upstream
LOC103944650	LOC103944648	XM_009355118.2	sense	intergenic	4623	same_strand	upstream
LOC103944650	LOC103944648	XM_009355117.2	sense	intergenic	4623	same_strand	upstream
LOC103944650	LOC103944648	XR_666857.2	sense	intergenic	4623	same_strand	upstream
LOC103944650	LOC103944648	XR_001952984.1	sense	intergenic	4623	same_strand	upstream
LOC103944650	LOC103944647	XM_009355116.1	antisense	intergenic	9069	convergent	downstream
MSTRG.13644	LOC108867698	XM_018649088.1	sense	intergenic	5803	same_strand	upstream
LOC103946599	LOC103946601	XM_018647322.1	antisense	genic	0	overlapping	exonic
LOC103946599	LOC103946595	XM_009357323.2	antisense	intergenic	4210	divergent	upstream
LOC103946599	LOC103946601	XM_009357347.2	antisense	intergenic	755	convergent	downstream
LOC103946599	LOC103946595	XM_009357341.2	antisense	intergenic	4210	divergent	upstream
LOC103946599	LOC103946595	XM_018647316.1	antisense	intergenic	4210	divergent	upstream
LOC103946599	LOC103946595	XM_018647317.1	antisense	intergenic	4210	divergent	upstream
LOC103946599	LOC103946595	XM_009357342.2	antisense	intergenic	4210	divergent	upstream
LOC103946599	LOC103946595	XM_018647319.1	antisense	genic	0	nested	intronic
LOC103946599	LOC103946595	XM_009357322.1	antisense	intergenic	4465	divergent	upstream
LOC103946599	LOC103946595	XM_009357336.2	antisense	genic	0	nested	intronic
LOC103946599	LOC103946595	XM_009357340.2	antisense	intergenic	4210	divergent	upstream
LOC103946599	LOC103946595	XM_018647320.1	antisense	genic	0	nested	intronic
LOC103946599	LOC103946593	XM_009357321.2	antisense	intergenic	6807	convergent	downstream
LOC103946599	LOC103946595	XM_018647321.1	antisense	genic	0	nested	intronic
LOC103946599	LOC103946595	XM_009357325.2	antisense	intergenic	4210	divergent	upstream
LOC103946599	LOC103946595	XM_009357331.2	antisense	genic	0	nested	intronic
LOC103946599	LOC103946595	XM_009357332.2	antisense	genic	0	nested	intronic
LOC103946599	LOC103946595	XM_009357324.1	antisense	intergenic	4465	divergent	upstream
LOC103946599	LOC103946595	XM_009357334.2	antisense	genic	0	nested	intronic
LOC103946599	LOC103946595	XM_009357338.2	antisense	genic	0	nested	intronic
LOC103946599	LOC103946595	XM_018647318.1	antisense	genic	0	nested	intronic
LOC103946599	LOC103946595	XM_009357328.2	antisense	genic	0	nested	intronic
LOC103946599	LOC103946595	XM_009357330.2	antisense	genic	0	nested	intronic
LOC103946599	LOC103946595	XM_009357326.2	antisense	intergenic	4210	divergent	upstream
LOC103959994	LOC103959996	XM_009372382.2	antisense	intergenic	1216	convergent	downstream
LOC103959994	LOC103959998	XM_009372385.2	antisense	intergenic	1653	divergent	upstream
LOC103947694	LOC103947693	XM_009358626.1	sense	intergenic	2142	same_strand	downstream
LOC103947694	LOC103947691	XM_009358624.2	antisense	intergenic	9009	convergent	downstream
LOC103947694	LOC103947692	XM_009358625.2	sense	intergenic	3855	same_strand	upstream
LOC103928284	LOC108865632	XM_018642812.1	sense	intergenic	668	same_strand	upstream
LOC103928284	LOC103928285	XM_009337303.1	sense	intergenic	8573	same_strand	upstream
LOC108867498	LOC103950738	XM_018648291.1	antisense	genic	0	nested	exonic
LOC108867498	LOC103950735	XM_009361964.2	antisense	intergenic	7841	convergent	downstream
LOC103931887	LOC103931884	XM_009341423.2	antisense	intergenic	3849	convergent	downstream
LOC103931887	LOC103931888	XM_009341425.2	sense	intergenic	5841	same_strand	downstream
LOC108867640	LOC103953050	XM_009364769.2	sense	intergenic	8757	same_strand	downstream
LOC103958597	LOC103958596	XM_009370878.2	antisense	intergenic	130	divergent	upstream
LOC103958597	LOC103958595	XM_009370877.2	sense	intergenic	2981	same_strand	downstream
LOC103958597	LOC103958594	XM_009370875.2	antisense	intergenic	8514	divergent	upstream
LOC103936858	LOC103936869	XM_018644909.1	antisense	intergenic	2789	convergent	downstream
LOC103936858	LOC103936857	XM_009346734.2	sense	intergenic	7279	same_strand	downstream
MSTRG.4901	LOC103943931	XM_009354308.2	antisense	intergenic	1277	divergent	upstream
MSTRG.4901	LOC103943930	XM_009354307.2	sense	intergenic	3835	same_strand	upstream
MSTRG.4901	LOC103943930	XM_009354305.2	sense	intergenic	3835	same_strand	upstream
LOC103942247	LOC103942246	XM_009352441.2	sense	intergenic	13712	same_strand	upstream
MSTRG.5605	LOC103944767	XM_018646846.1	sense	intergenic	5738	same_strand	downstream
MSTRG.5605	LOC103944767	XM_009355240.2	sense	intergenic	5738	same_strand	downstream
LOC108865454	LOC103934413	XM_009344152.1	antisense	intergenic	2297	convergent	downstream
MSTRG.1347	LOC103952943	XM_009364657.2	antisense	genic	0	overlapping	exonic
MSTRG.1347	LOC103955506	XM_018648831.1	antisense	intergenic	8500	convergent	downstream
MSTRG.1347	LOC103952924	XM_009364634.2	sense	intergenic	5521	same_strand	downstream
MSTRG.1347	LOC103952930	XM_009364642.2	sense	intergenic	4650	same_strand	upstream
LOC108867259	LOC103947626	XM_009358550.2	sense	intergenic	8406	same_strand	upstream
LOC103931623	LOC103931625	XM_009341141.1	sense	intergenic	5711	same_strand	downstream
MSTRG.19455	LOC103960595	XR_001954299.1	sense	genic	0	nested	intronic
MSTRG.19455	LOC103960595	XR_001954300.1	sense	genic	0	nested	intronic
MSTRG.19455	LOC103960595	XM_018650733.1	sense	genic	0	nested	intronic
MSTRG.13497	LOC103953795	XM_009365596.2	antisense	intergenic	2860	convergent	downstream
MSTRG.13497	LOC103953793	XM_009365595.2	sense	intergenic	6912	same_strand	downstream
LOC108866716	LOC103940603	XM_009350751.2	sense	intergenic	3221	same_strand	downstream
MSTRG.28534	LOC103929148	XM_009338298.1	sense	intergenic	5915	same_strand	upstream
MSTRG.28534	LOC103929117	XM_009338267.2	sense	intergenic	9293	same_strand	upstream
MSTRG.28534	LOC103929122	XM_009338272.1	antisense	intergenic	8343	divergent	upstream
LOC103963574	LOC103963573	XM_009376403.2	sense	intergenic	1103	same_strand	downstream
LOC103963574	LOC103963575	XM_009376406.1	antisense	intergenic	2766	convergent	downstream
LOC103963574	LOC103963575	XM_009376405.2	antisense	intergenic	2766	convergent	downstream
MSTRG.38665	LOC103940073	XM_009350144.2	antisense	intergenic	44259	convergent	downstream
LOC103928106	LOC103928116	XM_009337134.2	antisense	intergenic	1008	divergent	upstream
LOC103928106	LOC103928062	XM_009337075.2	sense	intergenic	9644	same_strand	upstream
LOC103928106	LOC103928088	XM_009337107.2	antisense	intergenic	1534	convergent	downstream
LOC103928106	LOC103928077	XM_009337098.2	sense	intergenic	4768	same_strand	upstream
LOC103928106	LOC103928130	XM_018642754.1	sense	intergenic	8004	same_strand	downstream
LOC103928106	LOC103928088	XM_009337115.2	antisense	intergenic	1534	convergent	downstream
LOC103942115	LOC103942116	XM_009352327.2	sense	intergenic	1626	same_strand	upstream
LOC103942115	LOC103942119	XM_009352329.2	antisense	intergenic	9097	convergent	downstream
LOC103942115	LOC103942120	XM_018646232.1	antisense	intergenic	6218	divergent	upstream
LOC103942115	LOC103942118	XM_009352328.2	antisense	intergenic	5385	convergent	downstream
LOC103929379	LOC103929370	XM_009338563.2	antisense	intergenic	2197	convergent	downstream
MSTRG.11972	LOC103952033	XM_009363566.2	antisense	genic	0	nested	exonic
LOC103946682	LOC103946683	XM_009357446.2	antisense	genic	0	nested	intronic
LOC103946682	LOC103946684	XM_009357447.2	antisense	intergenic	6293	divergent	upstream
LOC103946682	LOC108867204	XM_018647354.1	antisense	intergenic	9638	convergent	downstream
LOC103946682	LOC103946681	XM_009357444.2	antisense	intergenic	3865	convergent	downstream
LOC103946682	LOC103946681	XM_009357443.2	antisense	intergenic	5217	convergent	downstream
LOC103946682	LOC103946685	XM_009357448.2	sense	intergenic	9018	same_strand	downstream
MSTRG.14195	LOC103954676	XM_009366504.1	antisense	intergenic	10145	divergent	upstream
LOC103946128	LOC103946137	XM_009356771.2	sense	intergenic	8597	same_strand	downstream
LOC103945541	LOC103945542	XM_009356124.2	antisense	intergenic	4373	divergent	upstream
LOC103963491	LOC103963489	XM_018651470.1	antisense	intergenic	4507	convergent	downstream
MSTRG.18391	LOC108868084	XM_018650400.1	antisense	intergenic	2975	divergent	upstream
MSTRG.18391	LOC103959411	XM_009371760.2	antisense	intergenic	5942	convergent	downstream
LOC108865835	LOC108865833	XM_018643406.1	antisense	intergenic	568	convergent	downstream
LOC108868447	LOC103964158	XM_009377056.1	antisense	intergenic	7688	convergent	downstream
LOC103942445	LOC103942444	XM_009352634.2	antisense	intergenic	1177	divergent	upstream
LOC103942445	LOC103942446	XM_009352636.2	sense	intergenic	6894	same_strand	downstream
LOC103942445	LOC103942444	XM_009352635.2	antisense	intergenic	1177	divergent	upstream
LOC103966591	LOC103966597	XM_009379775.2	antisense	intergenic	1025	divergent	upstream
LOC103966591	LOC103966595	XM_009379773.2	sense	intergenic	7622	same_strand	upstream
LOC103966591	LOC103966598	XM_009379776.2	antisense	intergenic	5868	divergent	upstream
LOC103966591	LOC103966593	XM_009379770.2	sense	intergenic	1624	same_strand	upstream
LOC103966591	LOC103966598	XM_009379777.2	antisense	intergenic	5868	divergent	upstream
LOC103966591	LOC103966594	XM_009379771.2	antisense	intergenic	4032	convergent	downstream
LOC103966591	LOC103966598	XM_009379779.2	antisense	intergenic	7374	divergent	upstream
LOC103966591	LOC103966594	XM_018652228.1	antisense	intergenic	3832	convergent	downstream
LOC103932371	LOC103932370	XM_009341951.2	sense	intergenic	36534	same_strand	upstream
LOC103932371	LOC103932370	XM_018643770.1	sense	intergenic	36535	same_strand	upstream
LOC103932371	LOC103932370	XM_009341950.2	sense	intergenic	36535	same_strand	upstream
LOC103932371	LOC103932370	XM_018643769.1	sense	intergenic	36535	same_strand	upstream
LOC103932371	LOC103932370	XR_001951796.1	sense	intergenic	36535	same_strand	upstream
LOC103956883	LOC108867917	XM_018649771.1	antisense	intergenic	6659	convergent	downstream
LOC103927622	LOC103944298	XM_018642775.1	sense	intergenic	1593	same_strand	upstream
LOC103927622	LOC103927747	XM_009336720.2	antisense	intergenic	6106	divergent	upstream
LOC103927622	LOC103927830	XM_009336822.2	sense	intergenic	9347	same_strand	downstream
LOC103927622	LOC103927747	XM_018642841.1	antisense	intergenic	6105	divergent	upstream
MSTRG.32147	LOC103933106	XM_009342758.2	antisense	intergenic	46564	divergent	upstream
MSTRG.32147	LOC103933105	XM_009342757.1	sense	intergenic	49243	same_strand	downstream
LOC103948108	LOC103948109	XM_009359103.2	sense	intergenic	440	same_strand	upstream
LOC103948108	LOC103948116	XM_018647694.1	antisense	intergenic	7952	divergent	upstream
LOC103948108	LOC103948116	XR_001953268.1	antisense	intergenic	7378	divergent	upstream
LOC103948108	LOC103948116	XM_018647695.1	antisense	intergenic	7952	divergent	upstream
LOC103948108	LOC103948116	XM_018647693.1	antisense	intergenic	7952	divergent	upstream
LOC103948108	LOC103948116	XM_018647696.1	antisense	intergenic	7952	divergent	upstream
LOC103948108	LOC103948116	XM_009359108.2	antisense	intergenic	7952	divergent	upstream
LOC103948108	LOC103948116	XR_667360.2	antisense	intergenic	7952	divergent	upstream
LOC108866313	LOC103935980	XM_009345812.2	sense	intergenic	1646	same_strand	upstream
LOC108866313	LOC108866310	XM_018644712.1	sense	intergenic	4270	same_strand	downstream
LOC103942062	LOC108865310	XM_018646218.1	antisense	intergenic	6974	convergent	downstream
MSTRG.14998	LOC103955566	XM_009367473.2	sense	genic	0	nested	intronic
MSTRG.14998	LOC103955567	XM_018649520.1	antisense	intergenic	2210	convergent	downstream
MSTRG.14998	LOC103955565	XM_009367472.2	antisense	intergenic	8859	divergent	upstream
MSTRG.34472	LOC103935501	XM_009345278.2	sense	genic	0	nested	intronic
MSTRG.34472	LOC103935501	XM_009345277.2	sense	genic	0	nested	intronic
MSTRG.28151	LOC103928706	XM_009337782.1	antisense	intergenic	419	convergent	downstream
MSTRG.28151	LOC103928709	XM_009337784.2	antisense	intergenic	9740	convergent	downstream
MSTRG.28151	LOC103928709	XM_009337785.2	antisense	intergenic	9740	convergent	downstream
MSTRG.28151	LOC103928708	XR_664382.2	sense	intergenic	5844	same_strand	upstream
MSTRG.28151	LOC103928708	XM_009337783.2	sense	intergenic	5844	same_strand	upstream
LOC108865960	LOC103932384	XM_018643772.1	antisense	genic	0	containing	exonic
LOC108865960	LOC103932383	XM_009341963.2	sense	intergenic	4699	same_strand	downstream
LOC103967512	LOC103967514	XR_670366.2	antisense	genic	0	overlapping	exonic
LOC103967512	LOC103967515	XM_009380767.2	sense	intergenic	4151	same_strand	downstream
LOC103967512	LOC103967530	XM_009380780.2	antisense	intergenic	1883	divergent	upstream
LOC103967512	LOC103967514	XM_009380764.2	antisense	genic	0	overlapping	exonic
LOC103967512	LOC103967514	XM_009380763.2	antisense	genic	0	overlapping	exonic
LOC103967512	LOC103967515	XM_009380766.2	sense	intergenic	4151	same_strand	downstream
LOC108866440	LOC103937571	XM_009347518.2	sense	intergenic	451	same_strand	upstream
LOC108866440	LOC103937566	XM_009347513.2	antisense	intergenic	2767	convergent	downstream
LOC108867587	LOC103952132	XM_009363657.2	sense	intergenic	1212	same_strand	upstream
LOC108867587	LOC103952132	XM_018648646.1	sense	intergenic	1212	same_strand	upstream
LOC108867587	LOC103952138	XM_009363683.2	sense	intergenic	4875	same_strand	downstream
LOC108867587	LOC108865376	XM_018648648.1	sense	intergenic	9068	same_strand	upstream
LOC108867587	LOC103952138	XM_009363684.2	sense	intergenic	4875	same_strand	downstream
LOC108867587	LOC103952132	XM_018648647.1	sense	intergenic	1212	same_strand	upstream
LOC103928754	LOC103928785	XM_018642894.1	sense	intergenic	886	same_strand	upstream
LOC103928754	LOC103928751	XM_009337829.2	sense	intergenic	4365	same_strand	downstream
LOC103928754	LOC103928752	XM_009337831.2	antisense	intergenic	1008	divergent	upstream
LOC103928754	LOC103928752	XM_009337832.2	antisense	intergenic	1009	divergent	upstream
LOC103928754	LOC103928752	XR_664393.2	antisense	intergenic	1009	divergent	upstream
LOC103928754	LOC103928752	XM_009337833.2	antisense	intergenic	1010	divergent	upstream
LOC103928754	LOC103928752	XM_009337830.2	antisense	intergenic	1007	divergent	upstream
LOC103928754	LOC103928752	XR_664396.2	antisense	intergenic	1011	divergent	upstream
LOC103928754	LOC103928752	XR_664397.2	antisense	intergenic	1012	divergent	upstream
LOC103928754	LOC103928751	XM_009337828.2	sense	intergenic	4365	same_strand	downstream
LOC103928754	LOC103928752	XR_001951450.1	antisense	intergenic	1009	divergent	upstream
MSTRG.5486	LOC103944771	XM_009355244.1	antisense	genic	0	overlapping	intronic
MSTRG.5486	LOC103944641	XM_018646826.1	antisense	intergenic	835	divergent	upstream
MSTRG.5486	LOC103944641	XM_018646827.1	antisense	intergenic	835	divergent	upstream
MSTRG.5486	LOC103944641	XM_009355112.2	antisense	intergenic	2028	divergent	upstream
MSTRG.5486	LOC103944770	XM_009355243.2	sense	genic	0	containing	intronic
MSTRG.5486	LOC103944641	XM_018646825.1	antisense	intergenic	835	divergent	upstream
MSTRG.23140	LOC103964665	XM_009377617.1	antisense	intergenic	11748	convergent	downstream
MSTRG.23140	LOC103964654	XM_009377606.2	antisense	intergenic	15548	divergent	upstream
MSTRG.23140	LOC103964666	XM_009377618.1	antisense	intergenic	13795	convergent	downstream
MSTRG.13443	LOC103953731	XM_009365512.2	sense	intergenic	658	same_strand	downstream
MSTRG.13443	LOC103953732	XM_018649040.1	antisense	intergenic	6460	divergent	upstream
MSTRG.13443	LOC103953732	XM_018649039.1	antisense	intergenic	6459	divergent	upstream
MSTRG.13443	LOC103953729	XM_009365511.2	sense	intergenic	1008	same_strand	upstream
MSTRG.13443	LOC103953821	XM_009365620.2	sense	intergenic	9941	same_strand	downstream
MSTRG.7489	LOC103946879	XM_009357691.2	sense	intergenic	2389	same_strand	upstream
MSTRG.7489	LOC108867210	XM_018647381.1	antisense	intergenic	2875	divergent	upstream
MSTRG.7489	LOC103946880	XM_009357695.2	sense	intergenic	5897	same_strand	upstream
MSTRG.16147	LOC103956843	XM_018649772.1	antisense	intergenic	4715	convergent	downstream
MSTRG.16147	LOC103956844	XM_009368884.2	sense	intergenic	8395	same_strand	downstream
LOC108868198	LOC103960721	XM_018650744.1	antisense	genic	0	nested	intronic
LOC103953644	LOC103953641	XM_009365415.2	antisense	intergenic	4661	divergent	upstream
LOC103953644	LOC103953642	XM_009365416.2	antisense	intergenic	7590	convergent	downstream
LOC108868670	LOC103966828	XM_009380046.2	sense	intergenic	5595	same_strand	upstream
LOC108866538	LOC103938707	XM_018645331.1	sense	intergenic	69	same_strand	downstream
LOC108866538	LOC103938706	XM_009348731.2	antisense	intergenic	6457	divergent	upstream
LOC108866538	LOC103938707	XM_018645328.1	sense	intergenic	191	same_strand	downstream
LOC108866538	LOC103938707	XM_018645332.1	sense	intergenic	69	same_strand	downstream
LOC108866538	LOC103938707	XM_018645329.1	sense	intergenic	191	same_strand	downstream
LOC108866538	LOC103938707	XM_018645327.1	sense	intergenic	191	same_strand	downstream
LOC108866538	LOC103938707	XM_018645330.1	sense	intergenic	69	same_strand	downstream
MSTRG.11687	LOC103951730	XM_018648510.1	antisense	genic	0	nested	exonic
MSTRG.15440	LOC103956087	XM_018649596.1	sense	intergenic	3227	same_strand	downstream
MSTRG.15440	LOC103956059	XM_009367998.2	sense	intergenic	5060	same_strand	upstream
MSTRG.15440	LOC103956059	XM_009367996.2	sense	intergenic	5060	same_strand	upstream
MSTRG.2787	LOC103928130	XM_018642754.1	sense	intergenic	2380	same_strand	downstream
MSTRG.2787	LOC103928088	XM_009337115.2	antisense	intergenic	8316	convergent	downstream
MSTRG.2787	LOC103928116	XM_009337134.2	antisense	intergenic	3225	convergent	downstream
MSTRG.2787	LOC103928140	XM_009337158.1	sense	intergenic	5991	same_strand	downstream
MSTRG.2787	LOC103928088	XM_009337107.2	antisense	intergenic	8316	convergent	downstream
MSTRG.23638	LOC103965255	XM_018651895.1	sense	intergenic	7567	same_strand	upstream
MSTRG.23638	LOC103965257	XM_009378282.2	antisense	intergenic	9607	convergent	downstream
MSTRG.33436	LOC103934494	XM_009344241.2	antisense	genic	0	nested	exonic
MSTRG.33436	LOC103934499	XM_009344246.2	sense	intergenic	1702	same_strand	downstream
MSTRG.33436	LOC103934494	XM_018644319.1	antisense	genic	0	nested	exonic
LOC103935058	LOC103935085	XM_009344840.2	antisense	intergenic	464	convergent	downstream
LOC103935058	LOC103935084	XM_009344839.2	antisense	intergenic	7839	divergent	upstream
MSTRG.26047	LOC103967933	XM_009381265.2	antisense	intergenic	178	convergent	downstream
MSTRG.26047	LOC103967934	XM_018642250.1	antisense	intergenic	9690	divergent	upstream
MSTRG.26047	LOC103967932	XM_009381264.2	antisense	intergenic	4619	convergent	downstream
MSTRG.29621	LOC103930392	XM_009339730.2	antisense	intergenic	1144	divergent	upstream
MSTRG.29621	LOC103930394	XM_009339732.1	antisense	intergenic	2836	convergent	downstream
MSTRG.29621	LOC103930392	XM_009339728.2	antisense	intergenic	1150	divergent	upstream
MSTRG.29621	LOC103930391	XM_009339727.2	sense	intergenic	5878	same_strand	downstream
MSTRG.29621	LOC103930392	XM_009339729.2	antisense	intergenic	1151	divergent	upstream
MSTRG.29621	LOC103930390	XM_009339725.2	sense	intergenic	7445	same_strand	downstream
MSTRG.29621	LOC103930390	XM_009339724.2	sense	intergenic	7445	same_strand	downstream
MSTRG.12046	LOC103952184	XM_009363729.2	sense	genic	0	nested	intronic
LOC103963373	LOC103963377	XM_018651438.1	sense	intergenic	6871	same_strand	upstream
LOC103963373	LOC103963443	XM_018651447.1	antisense	intergenic	7398	divergent	upstream
LOC103954604	LOC103954605	XM_009366442.2	antisense	genic	0	nested	intronic
MSTRG.29432	LOC108865786	XM_018643245.1	antisense	intergenic	4180	convergent	downstream
LOC103948077	LOC103948078	XM_009359076.2	antisense	intergenic	256	divergent	upstream
LOC103948077	LOC103948079	XM_018647672.1	sense	intergenic	7413	same_strand	downstream
LOC103948077	LOC103948076	XM_009359073.1	antisense	intergenic	1274	convergent	downstream
LOC103948077	LOC103948079	XM_009359077.2	sense	intergenic	7413	same_strand	downstream
LOC103948077	LOC103948079	XM_009359078.2	sense	intergenic	7413	same_strand	downstream
MSTRG.31722	LOC103932613	XM_009342244.2	sense	intergenic	2975	same_strand	downstream
MSTRG.31722	LOC103932613	XM_009342243.2	sense	intergenic	2975	same_strand	downstream
MSTRG.33808	LOC103934841	XM_018644406.1	sense	genic	0	nested	intronic
MSTRG.33808	LOC103934864	XM_009344619.1	antisense	intergenic	3664	convergent	downstream
MSTRG.33808	LOC103934842	XM_009344601.1	sense	intergenic	6529	same_strand	downstream
MSTRG.33808	LOC103934839	XM_009344598.2	antisense	intergenic	6215	convergent	downstream
MSTRG.14660	LOC103955202	XM_009367076.2	sense	genic	0	containing	intronic
MSTRG.14660	LOC103955233	XM_018649391.1	sense	genic	0	containing	intronic
MSTRG.14660	LOC103955197	XR_001953779.1	sense	genic	0	nested	intronic
MSTRG.14660	LOC103955197	XR_001953778.1	sense	genic	0	nested	intronic
MSTRG.14660	LOC103955202	XM_009367075.2	sense	genic	0	containing	intronic
MSTRG.14660	LOC103955203	XM_009367077.2	sense	intergenic	420	same_strand	upstream
LOC108868301	LOC103962088	XM_009374752.2	antisense	intergenic	10559	convergent	downstream
LOC108868301	LOC103962087	XM_009374751.2	antisense	intergenic	12490	convergent	downstream
LOC103932628	LOC103932643	XM_009342276.2	antisense	intergenic	6899	convergent	downstream
LOC103932628	LOC108865974	XM_018643826.1	antisense	intergenic	8155	convergent	downstream
LOC108866023	LOC103933262	XM_018643987.1	sense	intergenic	22019	same_strand	downstream
MSTRG.33053	LOC103934090	XM_009343790.2	sense	intergenic	1186	same_strand	upstream
MSTRG.33053	LOC103934091	XM_009343791.2	sense	intergenic	5089	same_strand	downstream
MSTRG.33053	LOC103934091	XM_009343792.2	sense	intergenic	5089	same_strand	downstream
MSTRG.33053	LOC103934094	XM_009343793.2	antisense	intergenic	7612	divergent	upstream
MSTRG.33053	LOC103934095	XM_009343794.2	antisense	intergenic	8534	convergent	downstream
MSTRG.9053	LOC103948702	XM_009359759.2	sense	intergenic	85	same_strand	upstream
MSTRG.9053	LOC103948702	XM_009359758.2	sense	intergenic	85	same_strand	upstream
MSTRG.9053	LOC103948702	XM_009359760.2	sense	intergenic	85	same_strand	upstream
MSTRG.40657	LOC103942316	XM_009352504.2	sense	intergenic	5440	same_strand	upstream
MSTRG.40657	LOC103942318	XM_018646262.1	sense	intergenic	9994	same_strand	downstream
MSTRG.40657	LOC103942317	XM_018646261.1	antisense	intergenic	5874	divergent	upstream
LOC108868138	LOC103959956	XM_009372342.2	sense	intergenic	171	same_strand	downstream
LOC108868138	LOC103959932	XM_009372315.2	antisense	intergenic	6572	convergent	downstream
LOC108868138	LOC103959932	XM_009372313.2	antisense	intergenic	6572	convergent	downstream
LOC108868138	LOC103959955	XM_009372340.1	antisense	intergenic	3046	convergent	downstream
LOC108868138	LOC103959935	XM_009372318.2	sense	intergenic	4548	same_strand	downstream
LOC108868138	LOC103959933	XM_009372316.2	antisense	intergenic	465	convergent	downstream
LOC108868138	LOC103959934	XM_009372317.2	antisense	intergenic	2043	divergent	upstream
LOC108866410	LOC103937257	XM_018644997.1	antisense	genic	0	nested	intronic
MSTRG.38984	LOC103940427	XM_018645780.1	antisense	intergenic	342	divergent	upstream
MSTRG.38984	LOC103940415	XM_009350530.2	sense	intergenic	4246	same_strand	downstream
LOC103966333	LOC103966335	XM_009379490.2	sense	intergenic	3350	same_strand	upstream
LOC103966333	LOC103966334	XM_009379487.2	antisense	intergenic	9413	convergent	downstream
LOC103966333	LOC103966334	XM_009379488.2	antisense	intergenic	9413	convergent	downstream
LOC103966333	LOC103966331	XM_009379486.1	antisense	intergenic	7682	divergent	upstream
LOC103966333	LOC103966334	XR_670160.2	antisense	intergenic	9421	convergent	downstream
MSTRG.27790	LOC103928291	XM_009337320.2	sense	intergenic	14376	same_strand	upstream
MSTRG.27790	LOC103928289	XM_009337316.2	antisense	intergenic	16704	divergent	upstream
MSTRG.27790	LOC103928291	XM_009337317.2	sense	intergenic	14376	same_strand	upstream
MSTRG.27790	LOC103928289	XM_009337314.1	antisense	intergenic	16948	divergent	upstream
MSTRG.27790	LOC103928289	XM_009337313.1	antisense	intergenic	16948	divergent	upstream
MSTRG.27790	LOC103928291	XM_009337319.2	sense	intergenic	14376	same_strand	upstream
MSTRG.27790	LOC103928289	XM_009337315.1	antisense	intergenic	16948	divergent	upstream
MSTRG.15589	LOC103956229	XM_009368195.2	antisense	intergenic	172	convergent	downstream
MSTRG.15589	LOC103956228	XM_009368194.2	sense	intergenic	6625	same_strand	upstream
MSTRG.15589	LOC103956230	XM_009368198.2	sense	intergenic	5408	same_strand	downstream
MSTRG.15589	LOC103956227	XM_009368190.2	antisense	intergenic	9187	convergent	downstream
MSTRG.15589	LOC103956228	XM_009368193.2	sense	intergenic	6608	same_strand	upstream
MSTRG.15589	LOC103956227	XM_009368191.2	antisense	intergenic	9187	convergent	downstream
MSTRG.15589	LOC103956230	XM_018649651.1	sense	intergenic	5409	same_strand	downstream
MSTRG.15589	LOC103956229	XM_009368196.2	antisense	intergenic	172	convergent	downstream
MSTRG.15589	LOC103956230	XM_009368197.2	sense	intergenic	5409	same_strand	downstream
MSTRG.15589	LOC103956230	XM_009368199.2	sense	intergenic	5409	same_strand	downstream
MSTRG.15589	LOC103956227	XM_009368192.2	antisense	intergenic	9187	convergent	downstream
MSTRG.763	LOC103946361	XM_009357049.2	sense	intergenic	2830	same_strand	upstream
MSTRG.763	LOC103946398	XM_009357099.2	sense	intergenic	2913	same_strand	downstream
MSTRG.763	LOC103946378	XM_009357067.2	sense	intergenic	9450	same_strand	upstream
MSTRG.32722	LOC103933728	XM_018644109.1	antisense	intergenic	67307	convergent	downstream
MSTRG.23839	LOC103965518	XM_018651957.1	sense	intergenic	2466	same_strand	upstream
MSTRG.38702	LOC103940104	XM_009350185.2	antisense	intergenic	269	convergent	downstream
MSTRG.38702	LOC103940105	XM_009350186.2	sense	intergenic	643	same_strand	downstream
MSTRG.38702	LOC103940103	XM_009350184.2	antisense	intergenic	5448	convergent	downstream
LOC103934356	LOC103934376	XM_018644284.1	antisense	intergenic	1018	convergent	downstream
LOC103934356	LOC103934376	XM_018644285.1	antisense	intergenic	2276	convergent	downstream
MSTRG.7600	LOC103947007	XM_009357834.2	sense	genic	0	nested	intronic
MSTRG.7600	LOC103947007	XM_009357833.2	sense	intergenic	7	same_strand	upstream
MSTRG.7600	LOC103947007	XM_009357836.2	sense	genic	0	nested	intronic
MSTRG.7600	LOC103947007	XM_009357835.2	sense	genic	0	nested	intronic
MSTRG.7600	LOC103947007	XM_009357837.2	sense	intergenic	7	same_strand	upstream
MSTRG.7600	LOC103947007	XM_018647426.1	sense	genic	0	nested	intronic
MSTRG.23212	LOC103964742	XM_009377708.1	sense	intergenic	5961	same_strand	downstream
MSTRG.16889	LOC103957694	XM_009369883.2	sense	genic	0	nested	intronic
MSTRG.16889	LOC103957694	XM_009369884.2	sense	genic	0	nested	intronic
MSTRG.16889	LOC103957694	XM_018649971.1	sense	genic	0	nested	intronic
MSTRG.16889	LOC103957695	XM_009369885.2	antisense	intergenic	4322	convergent	downstream
LOC108867670	LOC103953426	XM_018648948.1	sense	intergenic	29	same_strand	downstream
LOC108867670	LOC103953387	XM_009365122.2	sense	intergenic	1515	same_strand	upstream
LOC108867670	LOC103953427	XM_009365159.1	sense	intergenic	9844	same_strand	upstream
LOC108866388	LOC103937031	XM_018644944.1	antisense	intergenic	2044	convergent	downstream
LOC108866388	LOC103937020	XM_009346927.2	antisense	intergenic	5427	divergent	upstream
MSTRG.30286	LOC103931108	XM_009340519.2	antisense	intergenic	8665	convergent	downstream
MSTRG.30286	LOC103931110	XM_009340520.2	antisense	intergenic	9768	divergent	upstream
LOC103926668	LOC103926671	XM_009335483.2	antisense	intergenic	47	divergent	upstream
LOC103926668	LOC103926672	XM_009335484.2	antisense	intergenic	8757	divergent	upstream
LOC103926668	LOC103926672	XM_009335486.2	antisense	intergenic	8758	divergent	upstream
LOC103926668	LOC103926672	XM_018642395.1	antisense	intergenic	8757	divergent	upstream
LOC103926668	LOC103926669	XM_009335480.2	sense	intergenic	1071	same_strand	upstream
LOC103926668	LOC103926672	XM_018642396.1	antisense	intergenic	8757	divergent	upstream
LOC103953024	LOC103953054	XM_009364772.1	sense	intergenic	16375	same_strand	upstream
LOC103953024	LOC103953026	XM_018648876.1	antisense	intergenic	17315	divergent	upstream
LOC103941091	LOC108866750	XM_018645956.1	sense	intergenic	17767	same_strand	upstream
LOC103957420	LOC103957419	XM_009369571.2	sense	intergenic	7873	same_strand	upstream
LOC103957420	LOC103957448	XM_009369602.2	sense	intergenic	9974	same_strand	downstream
LOC103957420	LOC103957419	XM_009369572.1	sense	intergenic	8738	same_strand	upstream
LOC103935807	LOC103935806	XM_018644647.1	sense	genic	0	nested	intronic
LOC103935807	LOC103935804	XM_009345616.2	antisense	intergenic	7254	convergent	downstream
LOC103935807	LOC103935806	XR_001952138.1	sense	intergenic	2847	same_strand	upstream
LOC103935807	LOC103935806	XM_018644646.1	sense	genic	0	nested	intronic
LOC103935807	LOC103935806	XR_001952140.1	sense	genic	0	nested	intronic
LOC103935807	LOC103935806	XR_001952137.1	sense	genic	0	nested	intronic
LOC103935807	LOC103935806	XR_001952139.1	sense	intergenic	2847	same_strand	upstream
LOC103965851	LOC103965855	XM_018652014.1	antisense	genic	0	nested	intronic
MSTRG.36800	LOC103937976	XM_009347959.1	antisense	intergenic	2431	divergent	upstream
MSTRG.36800	LOC103937977	XM_018645156.1	sense	intergenic	5148	same_strand	upstream
MSTRG.36800	LOC103937977	XM_009347960.2	sense	intergenic	5148	same_strand	upstream
MSTRG.36800	LOC108866469	XM_018645155.1	sense	intergenic	6182	same_strand	downstream
LOC103949088	LOC103949093	XM_009360188.2	antisense	intergenic	32624	divergent	upstream
LOC103949088	LOC103949085	XM_009360184.2	antisense	intergenic	34797	convergent	downstream
LOC103949088	LOC103949093	XM_009360189.2	antisense	intergenic	32624	divergent	upstream
MSTRG.3257	LOC103933133	XM_009342800.2	antisense	intergenic	699	convergent	downstream
MSTRG.3257	LOC103933133	XM_009342810.2	antisense	intergenic	699	convergent	downstream
MSTRG.3257	LOC103933133	XM_009342791.2	antisense	intergenic	699	convergent	downstream
LOC103967067	LOC103967076	XM_009380321.2	sense	genic	0	nested	intronic
LOC103967067	LOC103967068	XM_018652337.1	antisense	intergenic	5247	convergent	downstream
LOC103956632	LOC103956631	XR_001953920.1	antisense	intergenic	2602	divergent	upstream
LOC103956632	LOC103956631	XM_009368660.2	antisense	intergenic	2603	divergent	upstream
LOC103956632	LOC103956631	XR_001953919.1	antisense	intergenic	2602	divergent	upstream
LOC103956632	LOC103956631	XM_009368658.2	antisense	intergenic	2602	divergent	upstream
MSTRG.32297	LOC103933259	XM_018643983.1	antisense	genic	0	nested	intronic
MSTRG.32297	LOC103933258	XM_009342921.2	sense	intergenic	5997	same_strand	downstream
MSTRG.32297	LOC103933258	XM_018643979.1	sense	intergenic	5852	same_strand	downstream
MSTRG.32297	LOC103933258	XM_009342919.2	sense	intergenic	5997	same_strand	downstream
MSTRG.32297	LOC103933258	XM_018643978.1	sense	intergenic	5852	same_strand	downstream
MSTRG.32297	LOC103933258	XM_009342918.2	sense	intergenic	5997	same_strand	downstream
MSTRG.32297	LOC103933259	XM_018643984.1	antisense	genic	0	nested	intronic
MSTRG.32297	LOC103933258	XM_009342924.2	sense	intergenic	5997	same_strand	downstream
MSTRG.32297	LOC103933258	XM_018643980.1	sense	intergenic	4996	same_strand	downstream
MSTRG.32297	LOC103933258	XM_009342923.2	sense	intergenic	5452	same_strand	downstream
MSTRG.32297	LOC103933257	XM_018643986.1	sense	intergenic	997	same_strand	upstream
MSTRG.32297	LOC103933258	XM_018643981.1	sense	intergenic	6438	same_strand	downstream
LOC108866451	LOC103937736	XM_018645093.1	antisense	intergenic	4898	convergent	downstream
LOC108866451	LOC103937739	XM_009347685.2	sense	intergenic	5314	same_strand	downstream
MSTRG.11149	LOC103951132	XM_009362435.2	sense	genic	0	nested	intronic
MSTRG.11149	LOC103951132	XM_009362439.2	sense	genic	0	nested	intronic
MSTRG.11149	LOC103951132	XM_009362436.2	sense	genic	0	nested	intronic
MSTRG.11149	LOC103951132	XM_009362432.2	sense	genic	0	nested	intronic
MSTRG.11149	LOC103951132	XM_018648388.1	sense	genic	0	nested	intronic
MSTRG.11149	LOC103951132	XM_018648387.1	sense	genic	0	nested	intronic
MSTRG.11149	LOC103951132	XM_009362437.2	sense	genic	0	nested	intronic
MSTRG.11149	LOC103951132	XM_018648389.1	sense	genic	0	nested	intronic
MSTRG.11149	LOC103951127	XM_009362424.2	antisense	intergenic	4647	divergent	upstream
MSTRG.18218	LOC103959212	XM_009371554.2	sense	genic	0	nested	intronic
LOC103939968	LOC103939973	XM_018645671.1	sense	intergenic	23241	same_strand	upstream
LOC103962534	LOC103962533	XM_009375248.2	antisense	intergenic	6171	convergent	downstream
MSTRG.40197	LOC103941819	XM_018646148.1	antisense	genic	0	containing	intronic
MSTRG.40197	LOC103941818	XM_009352016.2	antisense	intergenic	8184	divergent	upstream
MSTRG.40197	LOC103941826	XM_018646142.1	antisense	intergenic	2557	divergent	upstream
MSTRG.40197	LOC103941820	XM_018646151.1	antisense	intergenic	1969	convergent	downstream
MSTRG.40197	LOC103941820	XM_018646150.1	antisense	intergenic	2317	convergent	downstream
MSTRG.40197	LOC103941818	XM_018646145.1	antisense	intergenic	8184	divergent	upstream
MSTRG.40197	LOC108866832	XM_018646143.1	sense	genic	0	containing	intronic
MSTRG.40197	LOC103941825	XM_009352022.1	sense	intergenic	5499	same_strand	downstream
MSTRG.40197	LOC108866833	XM_018646144.1	antisense	genic	0	containing	intronic
MSTRG.40197	LOC103941819	XM_018646149.1	antisense	genic	0	containing	intronic
LOC103931620	LOC103931621	XM_018643589.1	antisense	intergenic	1747	convergent	downstream
MSTRG.14211	LOC103954684	XM_009366511.2	sense	intergenic	5453	same_strand	upstream
MSTRG.5508	LOC103944664	XM_009355124.2	antisense	intergenic	7623	convergent	downstream
MSTRG.21682	LOC103963052	XM_009375832.2	antisense	intergenic	5837	convergent	downstream
MSTRG.23985	LOC103965646	XM_009378717.2	antisense	intergenic	9449	convergent	downstream
MSTRG.29429	LOC108865786	XM_018643245.1	sense	genic	0	containing	intronic
MSTRG.29429	LOC103930206	XM_018643232.1	sense	genic	0	containing	intronic
MSTRG.29429	LOC103930205	XM_009339494.2	sense	genic	0	containing	intronic
LOC108866213	LOC103934977	XM_009344744.2	antisense	intergenic	1233	divergent	upstream
LOC108866213	LOC103934976	XM_009344743.2	sense	intergenic	4860	same_strand	downstream
LOC108867193	LOC103946650	XM_009357407.1	antisense	intergenic	514	divergent	upstream
LOC108867193	LOC103946543	XM_018647306.1	sense	intergenic	3648	same_strand	upstream
LOC108867193	LOC103946543	XR_667145.2	sense	intergenic	3648	same_strand	upstream
LOC108867193	LOC103946543	XR_667146.2	sense	intergenic	3648	same_strand	upstream
LOC108867193	LOC103946651	XM_009357408.1	sense	intergenic	4864	same_strand	downstream
LOC108867193	LOC103946543	XR_667147.2	sense	intergenic	3648	same_strand	upstream
LOC108867193	LOC103946543	XM_009357260.1	sense	intergenic	3648	same_strand	upstream
LOC108867193	LOC103946543	XR_001953143.1	sense	intergenic	6469	same_strand	upstream
LOC103961793	LOC103961808	XM_018651014.1	antisense	intergenic	148	divergent	upstream
LOC103961793	LOC103961809	XM_009374419.1	antisense	intergenic	212	convergent	downstream
LOC103931912	LOC103931913	XM_009341442.1	antisense	intergenic	15993	divergent	upstream
LOC103954054	LOC103954053	XM_009365862.2	antisense	genic	0	overlapping	exonic
LOC103954054	LOC103954090	XM_009365892.1	sense	intergenic	9449	same_strand	upstream
LOC103954054	LOC103954052	XM_009365861.2	antisense	intergenic	2558	divergent	upstream
LOC103954054	LOC103954051	XM_009365858.1	antisense	intergenic	7455	divergent	upstream
LOC103954054	LOC103954052	XM_009365860.2	antisense	intergenic	2560	divergent	upstream
LOC103954054	LOC103954051	XM_009365857.2	antisense	intergenic	7117	divergent	upstream
LOC103957036	LOC103957029	XM_009369093.2	sense	intergenic	1901	same_strand	upstream
LOC103957036	LOC103957028	XM_009369092.2	sense	intergenic	9312	same_strand	upstream
LOC103957036	LOC103957027	XM_018649823.1	sense	intergenic	6239	same_strand	upstream
LOC103957036	LOC103957035	XM_009369099.2	antisense	intergenic	6536	divergent	upstream
LOC103957036	LOC103957027	XM_009369090.2	sense	intergenic	6239	same_strand	upstream
LOC103957036	LOC103957028	XM_009369091.2	sense	intergenic	9312	same_strand	upstream
MSTRG.8872	LOC103948562	XM_009359613.2	antisense	genic	0	overlapping	exonic
MSTRG.8872	LOC103948561	XM_009359612.1	antisense	intergenic	1470	convergent	downstream
MSTRG.8872	LOC103948495	XM_009359527.2	sense	intergenic	1369	same_strand	downstream
LOC103961608	LOC103961607	XM_018650983.1	sense	intergenic	8646	same_strand	upstream
LOC103944936	LOC103945030	XM_018646872.1	sense	intergenic	12367	same_strand	downstream
LOC103944936	LOC103944935	XM_009355415.2	sense	intergenic	15299	same_strand	upstream
LOC108866294	LOC103935858	XM_009345664.1	sense	intergenic	8943	same_strand	upstream
MSTRG.34388	LOC103935406	XM_009345171.2	sense	genic	0	nested	intronic
MSTRG.34388	LOC103935412	XM_018644530.1	sense	intergenic	874	same_strand	upstream
MSTRG.34388	LOC103935413	XM_009345180.2	antisense	intergenic	4832	convergent	downstream
MSTRG.34388	LOC103935406	XM_018644529.1	sense	genic	0	nested	intronic
MSTRG.34388	LOC103935406	XM_009345169.2	sense	genic	0	nested	intronic
MSTRG.33244	LOC103934299	XM_009344052.2	sense	intergenic	2380	same_strand	downstream
MSTRG.33244	LOC103934300	XM_009344054.2	sense	intergenic	2931	same_strand	upstream
MSTRG.14958	LOC103955530	XM_009367424.2	sense	intergenic	495	same_strand	downstream
MSTRG.14958	LOC103955528	XM_009367422.2	antisense	intergenic	5926	convergent	downstream
MSTRG.14958	LOC103955529	XM_009367423.2	antisense	intergenic	597	convergent	downstream
MSTRG.14958	LOC103955528	XR_668366.2	antisense	intergenic	6035	convergent	downstream
LOC103954193	LOC103954194	XM_009365997.2	sense	intergenic	13239	same_strand	downstream
LOC103954193	LOC103954195	XM_009365998.2	antisense	intergenic	18984	divergent	upstream
LOC103928249	LOC103928250	XM_009337260.2	sense	intergenic	4475	same_strand	upstream
LOC103928249	LOC103928251	XM_009337262.2	antisense	intergenic	8283	convergent	downstream
LOC103936173	LOC103936179	XM_009346022.2	sense	intergenic	1895	same_strand	downstream
MSTRG.13812	LOC103954177	XM_009365983.1	antisense	intergenic	248	convergent	downstream
MSTRG.13812	LOC103954176	XM_009365982.2	sense	intergenic	404	same_strand	downstream
LOC103951675	LOC103951674	XM_018648523.1	antisense	intergenic	91	convergent	downstream
LOC103951675	LOC103951676	XM_009363107.2	antisense	intergenic	182	divergent	upstream
LOC103951675	LOC103951672	XM_009363104.2	antisense	intergenic	8628	divergent	upstream
LOC103951675	LOC103951678	XM_009363109.2	antisense	intergenic	8623	convergent	downstream
LOC103951675	LOC103951677	XM_009363108.1	sense	intergenic	5542	same_strand	upstream
MSTRG.29151	LOC103929834	XM_009339095.2	sense	intergenic	2099	same_strand	upstream
MSTRG.29151	LOC103929833	XM_009339094.2	antisense	intergenic	6997	convergent	downstream
LOC103948190	LOC103948191	XM_009359190.1	antisense	intergenic	3097	divergent	upstream
LOC103948190	LOC103948192	XM_009359191.2	antisense	intergenic	7866	divergent	upstream
LOC103951168	LOC108867524	XM_018648404.1	sense	intergenic	5978	same_strand	downstream
LOC103927192	LOC108865545	XM_018642560.1	antisense	genic	0	nested	intronic
LOC103927192	LOC103927190	XM_009336085.2	sense	intergenic	321	same_strand	downstream
LOC103927192	LOC103927193	XM_009336087.2	sense	intergenic	3989	same_strand	upstream
LOC103963373	LOC103963377	XM_018651438.1	sense	intergenic	6871	same_strand	upstream
LOC103963373	LOC103963443	XM_018651447.1	antisense	intergenic	7399	divergent	upstream
LOC103931619	LOC103931618	XM_018643587.1	sense	intergenic	8333	same_strand	downstream
LOC103931619	LOC103931618	XM_009341138.2	sense	intergenic	8333	same_strand	downstream
LOC103942175	LOC103942172	XM_009352381.2	sense	intergenic	26328	same_strand	upstream
LOC108865704	LOC103929303	XM_009338476.2	sense	intergenic	7115	same_strand	upstream
LOC103940617	LOC103940618	XM_009350768.2	antisense	intergenic	1821	divergent	upstream
LOC103940617	LOC103940619	XM_009350769.2	sense	intergenic	7392	same_strand	downstream
LOC103944835	LOC103944836	XM_009355295.2	antisense	intergenic	2550	divergent	upstream
LOC103944835	LOC103944837	XM_009355298.2	sense	intergenic	7721	same_strand	downstream
LOC103944835	LOC103944837	XM_009355299.2	sense	intergenic	7721	same_strand	downstream
LOC103944835	LOC103944837	XM_009355297.2	sense	intergenic	7721	same_strand	downstream
LOC103953089	LOC103953090	XM_018648890.1	antisense	intergenic	7355	divergent	upstream
LOC103953089	LOC103953087	XM_018648891.1	sense	intergenic	8312	same_strand	downstream
LOC103966276	LOC103966275	XM_009379426.2	antisense	intergenic	1450	convergent	downstream
LOC103966276	LOC103966278	XM_018652151.1	sense	intergenic	9782	same_strand	upstream
LOC103966276	LOC103966299	XM_009379454.2	sense	intergenic	9114	same_strand	downstream
MSTRG.11996	LOC103952179	XM_009363725.1	antisense	intergenic	2610	convergent	downstream
MSTRG.11996	LOC103952095	XM_009363623.2	sense	intergenic	7985	same_strand	downstream
MSTRG.11996	LOC103952095	XM_009363621.2	sense	intergenic	7985	same_strand	downstream
MSTRG.11996	LOC103952095	XM_009363622.2	sense	intergenic	7985	same_strand	downstream
LOC103939419	LOC103939420	XM_009349503.1	sense	intergenic	7933	same_strand	upstream
MSTRG.24730	LOC103966493	XM_009379659.2	antisense	intergenic	7419	divergent	upstream
LOC103956994	LOC103956999	XM_018649813.1	antisense	intergenic	3455	convergent	downstream
LOC103956994	LOC103956995	XM_009369055.2	antisense	intergenic	9149	divergent	upstream
LOC103956994	LOC103956999	XM_009369060.2	antisense	intergenic	3455	convergent	downstream
LOC103956994	LOC103956995	XM_009369056.2	antisense	intergenic	9149	divergent	upstream
LOC108868532	LOC103965222	XM_009378244.2	antisense	genic	0	containing	exonic
LOC108868532	LOC103965230	XM_009378252.2	antisense	intergenic	6349	divergent	upstream
MSTRG.334	LOC103927322	XM_018642757.1	sense	genic	0	nested	intronic
MSTRG.334	LOC103927322	XM_018642739.1	sense	genic	0	nested	intronic
MSTRG.334	LOC103927471	XM_009336429.2	sense	intergenic	7665	same_strand	downstream
LOC108866718	LOC103940623	XM_018645847.1	sense	intergenic	1565	same_strand	downstream
LOC108866718	LOC103940623	XR_001952651.1	sense	intergenic	1569	same_strand	downstream
LOC108866718	LOC103940622	XM_018645846.1	sense	intergenic	3985	same_strand	upstream
LOC108866718	LOC103940623	XM_009350773.2	sense	intergenic	1565	same_strand	downstream
MSTRG.32309	LOC103933248	XM_009342916.2	antisense	genic	0	nested	exonic
LOC103967547	LOC103967552	XM_009380806.2	antisense	genic	0	nested	intronic
LOC103967547	LOC103967538	XM_009380787.2	antisense	intergenic	5325	divergent	upstream
LOC103967547	LOC103967564	XM_009380829.2	antisense	intergenic	7493	convergent	downstream
MSTRG.28872	LOC103929509	XM_018643059.1	sense	intergenic	8602	same_strand	upstream
LOC103954534	LOC108867744	XM_018649231.1	antisense	intergenic	10471	divergent	upstream
MSTRG.14680	LOC103955241	XM_018649393.1	sense	intergenic	4644	same_strand	upstream
MSTRG.31277	LOC103932139	XM_009341684.2	sense	intergenic	8740	same_strand	downstream
MSTRG.18215	LOC103959211	XM_009371553.2	sense	genic	0	nested	intronic
LOC108867373	LOC103948938	XM_009360032.2	sense	intergenic	16109	same_strand	downstream
LOC108867373	LOC103948937	XM_009360030.2	sense	intergenic	18113	same_strand	upstream
LOC108867373	LOC103948937	XM_018647901.1	sense	intergenic	18113	same_strand	upstream
LOC108867373	LOC103948937	XM_009360031.2	sense	intergenic	18113	same_strand	upstream
MSTRG.29086	LOC103929767	XR_001951598.1	sense	intergenic	209	same_strand	downstream
MSTRG.29086	LOC103929761	XM_009338994.2	antisense	intergenic	8111	divergent	upstream
MSTRG.29086	LOC103929767	XM_009338998.2	sense	intergenic	209	same_strand	downstream
MSTRG.29086	LOC103929767	XM_009338999.2	sense	intergenic	209	same_strand	downstream
LOC103943912	LOC103943909	XM_009354280.2	sense	intergenic	2965	same_strand	upstream
LOC103943912	LOC103943910	XM_009354281.2	antisense	intergenic	6919	convergent	downstream
LOC108866403	LOC103937220	XM_018644984.1	sense	intergenic	45004	same_strand	downstream
LOC108866403	LOC103937220	XM_018644983.1	sense	intergenic	45004	same_strand	downstream
LOC108866403	LOC103937220	XM_009347144.2	sense	intergenic	45004	same_strand	downstream
LOC103935150	LOC103935159	XM_018644473.1	antisense	genic	0	overlapping	exonic
MSTRG.13002	LOC103953339	XM_009365083.2	sense	intergenic	6441	same_strand	upstream
MSTRG.13002	LOC103953237	XM_009364970.2	sense	intergenic	7904	same_strand	downstream
MSTRG.14104	LOC103954528	XM_009366365.2	sense	intergenic	5580	same_strand	downstream
MSTRG.14104	LOC103954568	XM_018649230.1	sense	intergenic	7358	same_strand	downstream
LOC108868424	LOC108868419	XM_018651525.1	sense	intergenic	25744	same_strand	upstream
LOC108868424	LOC103963852	XM_018651541.1	sense	intergenic	27959	same_strand	upstream
LOC103961125	LOC103961124	XM_009373650.2	antisense	intergenic	24647	divergent	upstream
LOC103961125	LOC103961124	XM_009373649.2	antisense	intergenic	25015	divergent	upstream
LOC103961125	LOC103961124	XM_009373648.2	antisense	intergenic	25015	divergent	upstream
MSTRG.26126	LOC103968006	XM_018642274.1	antisense	intergenic	810	convergent	downstream
MSTRG.26126	LOC103968018	XM_018642272.1	antisense	intergenic	7946	convergent	downstream
LOC103963817	LOC103963787	XM_009376636.2	sense	intergenic	3207	same_strand	downstream
LOC103963817	LOC103963787	XM_018651512.1	sense	intergenic	3209	same_strand	downstream
LOC103953889	LOC103953968	XM_018649073.1	sense	intergenic	2434	same_strand	upstream
LOC103953889	LOC103953888	XM_009365689.2	sense	intergenic	7856	same_strand	downstream
LOC103953889	LOC103953890	XM_009365692.2	antisense	intergenic	7660	convergent	downstream
LOC103953889	LOC103953968	XM_018649074.1	sense	intergenic	2434	same_strand	upstream
LOC103938326	LOC103938339	XM_018645235.1	antisense	intergenic	612	convergent	downstream
LOC103938326	LOC103938327	XM_009348329.2	sense	intergenic	4751	same_strand	upstream
LOC103938326	LOC103938340	XM_009348347.1	sense	intergenic	2079	same_strand	downstream
LOC103938326	LOC103938325	XM_009348327.2	sense	intergenic	8259	same_strand	upstream
LOC103931055	LOC103931056	XM_009340468.2	sense	intergenic	1921	same_strand	upstream
LOC103931850	LOC103931854	XM_018643650.1	sense	intergenic	12278	same_strand	upstream
LOC103931850	LOC103931853	XM_009341383.2	sense	intergenic	19655	same_strand	upstream
LOC103931850	LOC103931853	XR_664891.2	sense	intergenic	19655	same_strand	upstream
MSTRG.11996	LOC103952179	XM_009363725.1	antisense	intergenic	766	convergent	downstream
MSTRG.11996	LOC103952095	XM_009363621.2	sense	intergenic	7985	same_strand	downstream
MSTRG.11996	LOC103952095	XM_009363622.2	sense	intergenic	7985	same_strand	downstream
MSTRG.11996	LOC103952095	XM_009363623.2	sense	intergenic	7985	same_strand	downstream
LOC103951675	LOC103951674	XM_018648523.1	antisense	genic	0	overlapping	exonic
LOC103951675	LOC103951672	XM_009363104.2	antisense	intergenic	8628	divergent	upstream
LOC103951675	LOC103951678	XM_009363109.2	antisense	intergenic	8478	convergent	downstream
LOC103951675	LOC103951676	XM_009363107.2	antisense	intergenic	182	divergent	upstream
LOC103951675	LOC103951677	XM_009363108.1	sense	intergenic	5397	same_strand	upstream
MSTRG.38352	LOC103939709	XM_018645629.1	antisense	intergenic	21573	divergent	upstream
MSTRG.38352	LOC103939709	XM_009349817.2	antisense	intergenic	21573	divergent	upstream
MSTRG.38352	LOC103939709	XR_001952524.1	antisense	intergenic	21573	divergent	upstream
MSTRG.16108	LOC103956832	XM_018649759.1	antisense	genic	0	overlapping	exonic
MSTRG.16108	LOC103956807	XM_009368850.2	antisense	intergenic	2029	convergent	downstream
MSTRG.16108	LOC103956806	XM_009368849.1	antisense	intergenic	5579	convergent	downstream
MSTRG.16108	LOC103956807	XM_018649766.1	antisense	intergenic	2038	convergent	downstream
MSTRG.33854	LOC103934879	XM_009344638.2	sense	intergenic	2452	same_strand	downstream
MSTRG.33854	LOC103934876	XR_001952004.1	sense	intergenic	2650	same_strand	upstream
MSTRG.33854	LOC103934876	XM_009344633.2	sense	intergenic	2588	same_strand	upstream
LOC103957400	LOC103957395	XM_009369550.2	antisense	genic	0	nested	intronic
LOC103957400	LOC103957433	XM_018649887.1	antisense	intergenic	256	convergent	downstream
LOC103957400	LOC103957401	XM_009369554.2	antisense	intergenic	6351	divergent	upstream
MSTRG.7299	LOC103946799	XM_018647341.1	antisense	genic	0	containing	intronic
MSTRG.7299	LOC103946800	XM_009357596.2	antisense	intergenic	1009	convergent	downstream
MSTRG.7299	LOC103946801	XM_009357597.2	antisense	intergenic	7971	convergent	downstream
MSTRG.30670	LOC103931494	XM_009341005.2	antisense	intergenic	210	convergent	downstream
MSTRG.30670	LOC108865884	XM_018643562.1	antisense	intergenic	6187	divergent	upstream
MSTRG.30670	LOC103931497	XM_009341008.2	antisense	intergenic	9441	convergent	downstream
LOC103954932	LOC103954931	XM_009366781.2	antisense	intergenic	6983	divergent	upstream
LOC103954932	LOC103954933	XM_009366791.1	antisense	intergenic	9226	convergent	downstream
LOC103949492	LOC103949493	XM_018647999.1	sense	genic	0	nested	intronic
LOC103949492	LOC103949493	XM_009360608.2	sense	intergenic	8573	same_strand	downstream
LOC103949492	LOC103949493	XM_018648000.1	sense	genic	0	nested	intronic
MSTRG.40694	LOC103942359	XM_018646274.1	sense	genic	0	nested	intronic
MSTRG.37600	LOC103938861	XM_009348903.2	antisense	intergenic	2626	convergent	downstream
MSTRG.37600	LOC103938863	XM_018645378.1	sense	intergenic	5101	same_strand	downstream
MSTRG.37600	LOC103938860	XM_018645369.1	sense	intergenic	5244	same_strand	upstream
MSTRG.37600	LOC103938863	XM_018645377.1	sense	intergenic	5101	same_strand	downstream
MSTRG.37600	LOC103938863	XM_018645376.1	sense	intergenic	5101	same_strand	downstream
MSTRG.35931	LOC103937004	XM_009346910.2	antisense	intergenic	2584	divergent	upstream
MSTRG.35931	LOC103937002	XM_009346907.2	antisense	intergenic	6788	divergent	upstream
MSTRG.35931	LOC103937002	XR_665754.1	antisense	intergenic	6788	divergent	upstream
MSTRG.35931	LOC103937002	XR_665756.1	antisense	intergenic	6788	divergent	upstream
MSTRG.35931	LOC103937009	XM_009346918.2	sense	intergenic	9330	same_strand	downstream
MSTRG.35931	LOC103937002	XM_009346906.2	antisense	intergenic	6788	divergent	upstream
MSTRG.35931	LOC103937002	XR_665753.1	antisense	intergenic	6788	divergent	upstream
MSTRG.35931	LOC103937002	XR_665755.1	antisense	intergenic	6788	divergent	upstream
LOC103958324	LOC103958325	XM_009370578.2	sense	intergenic	2738	same_strand	upstream
LOC103958324	LOC103958323	XM_009370577.2	antisense	intergenic	7744	divergent	upstream
MSTRG.20394	LOC103961607	XM_018650983.1	sense	intergenic	12888	same_strand	downstream
MSTRG.20394	LOC103961606	XM_009374174.2	sense	intergenic	17642	same_strand	upstream
MSTRG.25334	LOC103967094	XM_009380340.2	sense	genic	0	nested	intronic
MSTRG.25334	LOC103967094	XM_009380341.2	sense	genic	0	nested	intronic
MSTRG.28521	LOC103929109	XM_009338257.2	sense	intergenic	109	same_strand	downstream
LOC103962657	LOC103962658	XM_009375403.2	sense	intergenic	14347	same_strand	upstream
LOC103962657	LOC103962682	XM_009375431.1	antisense	intergenic	17845	divergent	upstream
LOC108866517	LOC103938454	XM_009348461.2	sense	intergenic	22939	same_strand	upstream
LOC108866517	LOC103938452	XM_009348458.2	antisense	intergenic	29128	convergent	downstream
LOC108866517	LOC103938453	XM_009348459.1	antisense	intergenic	26166	convergent	downstream
LOC103965704	LOC103965713	XM_018652001.1	sense	intergenic	12559	same_strand	upstream
LOC103965704	LOC103965713	XM_018652002.1	sense	intergenic	12559	same_strand	upstream
LOC103965704	LOC103965705	XM_009378775.2	antisense	intergenic	13809	convergent	downstream
LOC103965704	LOC103965705	XM_018652000.1	antisense	intergenic	13929	convergent	downstream
MSTRG.32722	LOC103933728	XM_018644109.1	antisense	genic	0	overlapping	exonic
MSTRG.32722	LOC108866077	XM_018644111.1	antisense	intergenic	9695	convergent	downstream
LOC103946602	LOC103946604	XM_009357348.2	sense	intergenic	880	same_strand	upstream
LOC103946602	LOC103946605	XM_009357349.2	antisense	intergenic	7534	divergent	upstream
LOC103946602	LOC103946605	XM_009357351.2	antisense	intergenic	7534	divergent	upstream
MSTRG.35353	LOC103936395	XM_009346230.1	sense	intergenic	10110	same_strand	downstream
LOC103945436	LOC103945435	XM_009356006.2	sense	intergenic	2343	same_strand	downstream
MSTRG.20881	LOC103962148	XM_009374818.2	sense	genic	0	nested	intronic
MSTRG.20881	LOC103962146	XM_018651122.1	antisense	intergenic	1567	convergent	downstream
MSTRG.20881	LOC103962148	XM_009374819.2	sense	genic	0	nested	intronic
MSTRG.20881	LOC103962148	XM_009374820.2	sense	genic	0	nested	intronic
MSTRG.20881	LOC103962148	XM_009374822.2	sense	genic	0	nested	intronic
MSTRG.20881	LOC103962148	XM_009374817.2	sense	genic	0	nested	intronic
MSTRG.20881	LOC103962146	XM_009374816.2	antisense	intergenic	1567	convergent	downstream
MSTRG.6934	LOC103946248	XM_009356901.2	sense	intergenic	21424	same_strand	downstream
MSTRG.6934	LOC103946249	XM_009356902.2	sense	intergenic	29284	same_strand	downstream
LOC103954590	LOC103954588	XM_009366428.2	antisense	intergenic	6586	convergent	downstream
LOC103954590	LOC103954591	XM_009366430.2	antisense	intergenic	6891	divergent	upstream
MSTRG.38455	LOC108866630	XM_018645655.1	antisense	intergenic	6474	convergent	downstream
MSTRG.31850	LOC103932745	XM_009342389.2	sense	intergenic	1149	same_strand	upstream
MSTRG.31850	LOC103932743	XM_009342386.2	antisense	intergenic	6536	convergent	downstream
MSTRG.31850	LOC103932743	XM_009342384.2	antisense	intergenic	6536	convergent	downstream
MSTRG.31850	LOC103932743	XM_009342385.2	antisense	intergenic	6536	convergent	downstream
MSTRG.31850	LOC103932744	XM_009342388.2	antisense	intergenic	3152	convergent	downstream
LOC103952906	LOC103952904	XM_009364593.2	antisense	intergenic	6660	divergent	upstream
LOC103957322	LOC103943707	XM_018649591.1	sense	intergenic	3162	same_strand	downstream
LOC103957322	LOC103955644	XM_009367574.2	antisense	intergenic	7629	convergent	downstream
LOC103957322	LOC103957381	XM_009369565.2	sense	intergenic	3197	same_strand	upstream
LOC103957322	LOC103955738	XM_009367677.1	antisense	intergenic	5848	convergent	downstream
LOC103957322	LOC108867007	XM_018646640.1	sense	intergenic	4754	same_strand	downstream
MSTRG.21752	LOC103963120	XM_009375897.2	sense	genic	0	nested	intronic
MSTRG.40642	LOC103942305	XM_009352494.1	sense	genic	0	nested	intronic
MSTRG.40642	LOC103942308	XM_018646260.1	sense	intergenic	4573	same_strand	downstream
MSTRG.40642	LOC103942307	XM_009352495.2	antisense	intergenic	8102	divergent	upstream
MSTRG.40642	LOC103942305	XM_009352493.1	sense	genic	0	nested	intronic
MSTRG.40642	LOC103942304	XM_009352491.2	antisense	intergenic	1224	divergent	upstream
MSTRG.40642	LOC103942305	XM_009352492.1	sense	genic	0	nested	intronic
MSTRG.40642	LOC103942307	XM_009352496.2	antisense	intergenic	8102	divergent	upstream
MSTRG.20622	LOC103961856	XM_018651036.1	sense	intergenic	3639	same_strand	upstream
MSTRG.20622	LOC103961855	XM_009374492.2	sense	intergenic	9770	same_strand	downstream
LOC103967512	LOC103967514	XM_009380764.2	antisense	intergenic	1197	convergent	downstream
LOC103967512	LOC103967515	XM_009380766.2	sense	intergenic	4151	same_strand	downstream
LOC103967512	LOC103967514	XR_670366.2	antisense	intergenic	1197	convergent	downstream
LOC103967512	LOC103967514	XM_009380763.2	antisense	intergenic	1197	convergent	downstream
LOC103967512	LOC103967515	XM_009380767.2	sense	intergenic	4151	same_strand	downstream
LOC103967512	LOC103967530	XM_009380780.2	antisense	intergenic	1883	divergent	upstream
MSTRG.32525	LOC103933506	XM_009343198.2	sense	intergenic	15379	same_strand	upstream
MSTRG.36222	LOC103937320	XM_009347259.2	antisense	genic	0	overlapping	exonic
MSTRG.36222	LOC103937319	XM_009347258.2	antisense	intergenic	7915	divergent	upstream
MSTRG.30626	LOC103931463	XM_009340955.1	antisense	intergenic	10907	convergent	downstream
MSTRG.13026	LOC103953258	XM_009364993.2	sense	intergenic	338	same_strand	downstream
MSTRG.13026	LOC103953255	XM_009364991.2	antisense	intergenic	8344	convergent	downstream
MSTRG.13026	LOC103953256	XM_018648930.1	sense	intergenic	1956	same_strand	upstream
MSTRG.13026	LOC103953259	XM_009364995.2	sense	intergenic	3988	same_strand	downstream
MSTRG.13026	LOC103953258	XM_009364994.2	sense	intergenic	338	same_strand	downstream
LOC108867161	LOC103946116	XM_009356750.2	sense	intergenic	9156	same_strand	upstream
LOC103965538	LOC103965536	XM_009378605.2	antisense	intergenic	1217	divergent	upstream
LOC103965538	LOC103965536	XM_018651964.1	antisense	intergenic	3473	divergent	upstream
MSTRG.36707	LOC103937867	XM_009347839.2	antisense	genic	0	overlapping	exonic
MSTRG.33822	LOC103934867	XM_009344622.2	sense	intergenic	7376	same_strand	upstream
MSTRG.33822	LOC103934854	XM_009344610.2	sense	intergenic	9974	same_strand	downstream
LOC103964900	LOC103964898	XM_018651813.1	antisense	genic	0	overlapping	exonic
LOC103964900	LOC103964899	XM_018651816.1	antisense	genic	0	containing	exonic
LOC103964900	LOC103964899	XM_018651814.1	antisense	genic	0	containing	exonic
LOC103964900	LOC103964899	XM_009377899.2	antisense	genic	0	containing	exonic
LOC103964900	LOC103964899	XM_018651815.1	antisense	genic	0	containing	exonic
LOC103953367	LOC103953364	XM_009365104.2	sense	intergenic	4602	same_strand	downstream
LOC103953367	LOC103953364	XM_009365105.2	sense	intergenic	5409	same_strand	downstream
MSTRG.14225	LOC103954727	XM_018649277.1	sense	intergenic	2045	same_strand	upstream
MSTRG.1228	LOC103951751	XM_009363207.2	antisense	intergenic	809	divergent	upstream
MSTRG.1228	LOC103951764	XM_009363239.2	sense	intergenic	1454	same_strand	upstream
MSTRG.1228	LOC103951751	XM_009363199.2	antisense	intergenic	810	divergent	upstream
MSTRG.1228	LOC103951764	XM_009363218.2	sense	intergenic	1456	same_strand	upstream
MSTRG.1228	LOC103951764	XM_009363226.2	sense	intergenic	1455	same_strand	upstream
MSTRG.1228	LOC103951793	XM_009363250.2	antisense	intergenic	6372	convergent	downstream
MSTRG.1228	LOC103951742	XM_009363191.2	sense	intergenic	7493	same_strand	downstream
MSTRG.1228	LOC103951793	XM_009363258.2	antisense	intergenic	6372	convergent	downstream
MSTRG.1228	LOC103951764	XM_009363231.2	sense	intergenic	1454	same_strand	upstream
MSTRG.22669	LOC103964149	XM_009377048.2	antisense	genic	0	nested	exonic
MSTRG.22669	LOC103964149	XM_009377049.1	antisense	intergenic	8883	convergent	downstream
MSTRG.22669	LOC103964146	XM_009377046.2	sense	intergenic	3229	same_strand	downstream
MSTRG.37609	LOC103938869	XM_018645372.1	sense	genic	0	nested	intronic
MSTRG.37609	LOC103938873	XM_018645375.1	antisense	intergenic	2827	convergent	downstream
MSTRG.37609	LOC103938873	XR_001952431.1	antisense	intergenic	2661	convergent	downstream
MSTRG.37609	LOC103938874	XM_018645371.1	antisense	genic	0	nested	intronic
MSTRG.37609	LOC103938873	XM_018645373.1	antisense	intergenic	5211	convergent	downstream
LOC103963348	LOC103963368	XM_018651433.1	sense	intergenic	517	same_strand	downstream
LOC103963348	LOC103963349	XM_009376169.2	sense	intergenic	7108	same_strand	downstream
LOC103940404	LOC103940406	XM_018645778.1	antisense	intergenic	5053	convergent	downstream
LOC103946599	LOC103946601	XM_018647322.1	antisense	genic	0	overlapping	exonic
LOC103946599	LOC103946595	XM_009357330.2	antisense	genic	0	nested	intronic
LOC103946599	LOC103946595	XM_009357328.2	antisense	genic	0	nested	intronic
LOC103946599	LOC103946595	XM_009357338.2	antisense	genic	0	nested	intronic
LOC103946599	LOC103946595	XM_018647318.1	antisense	genic	0	nested	intronic
LOC103946599	LOC103946595	XM_009357334.2	antisense	genic	0	nested	intronic
LOC103946599	LOC103946595	XM_009357326.2	antisense	intergenic	4210	divergent	upstream
LOC103946599	LOC103946595	XM_018647321.1	antisense	genic	0	nested	intronic
LOC103946599	LOC103946593	XM_009357321.2	antisense	intergenic	6807	convergent	downstream
LOC103946599	LOC103946595	XM_009357324.1	antisense	intergenic	4465	divergent	upstream
LOC103946599	LOC103946595	XM_009357332.2	antisense	genic	0	nested	intronic
LOC103946599	LOC103946595	XM_009357331.2	antisense	genic	0	nested	intronic
LOC103946599	LOC103946595	XM_009357325.2	antisense	intergenic	4210	divergent	upstream
LOC103946599	LOC103946595	XM_009357336.2	antisense	genic	0	nested	intronic
LOC103946599	LOC103946595	XM_018647319.1	antisense	genic	0	nested	intronic
LOC103946599	LOC103946595	XM_009357322.1	antisense	intergenic	4465	divergent	upstream
LOC103946599	LOC103946595	XM_009357342.2	antisense	intergenic	4210	divergent	upstream
LOC103946599	LOC103946595	XM_018647320.1	antisense	genic	0	nested	intronic
LOC103946599	LOC103946595	XM_009357340.2	antisense	intergenic	4210	divergent	upstream
LOC103946599	LOC103946595	XM_009357341.2	antisense	intergenic	4210	divergent	upstream
LOC103946599	LOC103946601	XM_009357347.2	antisense	intergenic	755	convergent	downstream
LOC103946599	LOC103946595	XM_009357323.2	antisense	intergenic	4210	divergent	upstream
LOC103946599	LOC103946595	XM_018647317.1	antisense	intergenic	4210	divergent	upstream
LOC103946599	LOC103946595	XM_018647316.1	antisense	intergenic	4210	divergent	upstream
LOC103963261	LOC103963264	XM_018651412.1	antisense	genic	0	containing	exonic
LOC103963261	LOC108868381	XM_018651413.1	antisense	intergenic	4220	divergent	upstream
LOC103963261	LOC103963285	XM_009376082.1	sense	intergenic	7206	same_strand	downstream
LOC103963261	LOC103963260	XM_009376061.2	sense	intergenic	5844	same_strand	downstream
MSTRG.21870	LOC103963232	XM_009376020.2	sense	intergenic	1727	same_strand	upstream
MSTRG.21870	LOC103963234	XM_009376021.2	sense	intergenic	7128	same_strand	upstream
MSTRG.21870	LOC103963228	XM_009376012.2	sense	intergenic	1917	same_strand	downstream
MSTRG.21870	LOC103963229	XM_009376014.2	sense	intergenic	5608	same_strand	downstream
MSTRG.21870	LOC103963228	XM_009376013.2	sense	intergenic	1917	same_strand	downstream
MSTRG.21870	LOC103963229	XM_009376015.2	sense	intergenic	5608	same_strand	downstream
LOC103935350	LOC103935347	XM_018644517.1	sense	intergenic	24900	same_strand	upstream
LOC103935350	LOC103935347	XM_009345106.1	sense	intergenic	25927	same_strand	upstream
LOC103935350	LOC103935347	XM_009345105.2	sense	intergenic	24900	same_strand	upstream
LOC103935350	LOC103935351	XM_009345109.2	antisense	intergenic	25430	divergent	upstream
MSTRG.27790	LOC103928291	XM_009337319.2	sense	intergenic	14376	same_strand	upstream
MSTRG.27790	LOC103928291	XM_009337317.2	sense	intergenic	14376	same_strand	upstream
MSTRG.27790	LOC103928291	XM_009337320.2	sense	intergenic	14376	same_strand	upstream
LOC103926545	LOC103926541	XM_009335344.1	sense	intergenic	671	same_strand	upstream
LOC103926545	LOC103926541	XM_018642357.1	sense	intergenic	671	same_strand	upstream
LOC103926545	LOC103926541	XM_009335345.1	sense	intergenic	671	same_strand	upstream
LOC103945905	LOC103945906	XM_018647125.1	sense	intergenic	22188	same_strand	downstream
LOC103945905	LOC103945904	XM_018647123.1	sense	intergenic	27170	same_strand	upstream
MSTRG.28665	LOC103929292	XM_009338464.2	antisense	genic	0	nested	intronic
MSTRG.28665	LOC103929269	XM_009338432.2	antisense	intergenic	1885	convergent	downstream
MSTRG.28665	LOC103929267	XM_018643009.1	sense	intergenic	4465	same_strand	downstream
MSTRG.28665	LOC103929267	XM_009338430.2	sense	intergenic	4465	same_strand	downstream
MSTRG.28665	LOC103929267	XM_009338431.2	sense	intergenic	4465	same_strand	downstream
MSTRG.28665	LOC103929270	XM_009338433.2	antisense	intergenic	5514	convergent	downstream
LOC108867781	LOC103955242	XM_018649394.1	sense	intergenic	8972	same_strand	upstream
LOC103967586	LOC103967585	XM_009380855.2	antisense	intergenic	1274	divergent	upstream
LOC103967586	LOC103967581	XR_670376.2	sense	intergenic	6187	same_strand	upstream
LOC103967586	LOC103967581	XR_670375.2	sense	intergenic	6187	same_strand	upstream
LOC103967586	LOC103967601	XM_009380870.2	antisense	intergenic	7618	divergent	upstream
LOC103967586	LOC103967581	XM_009380850.2	sense	intergenic	6187	same_strand	upstream
MSTRG.8236	LOC103947735	XM_018647589.1	sense	genic	0	nested	intronic
MSTRG.8236	LOC103947732	XM_009358678.2	sense	intergenic	9508	same_strand	upstream
MSTRG.8236	LOC103947735	XM_009358681.1	sense	genic	0	overlapping	intronic
MSTRG.8236	LOC108867268	XM_018647590.1	sense	genic	0	overlapping	intronic
MSTRG.10765	LOC103950636	XM_009361866.2	antisense	intergenic	846	convergent	downstream
MSTRG.10765	LOC103950681	XM_009361909.1	antisense	intergenic	7538	divergent	upstream
LOC103965156	LOC103965157	XM_009378174.1	antisense	intergenic	1722	divergent	upstream
LOC103965156	LOC103965155	XM_009378171.1	antisense	intergenic	3306	convergent	downstream
LOC103965156	LOC103965158	XM_018651865.1	sense	intergenic	8340	same_strand	downstream
MSTRG.32722	LOC103933723	XM_018644107.1	antisense	genic	0	containing	exonic
MSTRG.32722	LOC103933717	XM_018644108.1	antisense	genic	0	overlapping	intronic
MSTRG.21201	LOC103962491	XM_018651212.1	sense	genic	0	nested	intronic
MSTRG.21201	LOC103962491	XM_009375191.2	sense	genic	0	nested	intronic
LOC103954202	LOC103954203	XM_009366004.1	sense	intergenic	5539	same_strand	upstream
MSTRG.21929	LOC108868389	XM_018651434.1	sense	intergenic	795	same_strand	upstream
MSTRG.21929	LOC103963310	XM_009376119.2	antisense	intergenic	8605	convergent	downstream
MSTRG.21929	LOC103963307	XM_009376114.2	sense	intergenic	9300	same_strand	downstream
MSTRG.21929	LOC103963309	XM_009376117.2	antisense	intergenic	1610	divergent	upstream
MSTRG.21929	LOC103963309	XM_009376118.2	antisense	intergenic	1609	divergent	upstream
MSTRG.35024	LOC108865422	XM_018644724.1	antisense	intergenic	96353	convergent	downstream
LOC103929835	LOC108865347	XM_018643145.1	antisense	intergenic	269	convergent	downstream
LOC103953431	LOC103953439	XM_009365173.2	antisense	intergenic	610	convergent	downstream
LOC103953431	LOC103953421	XM_018649587.1	antisense	intergenic	6521	divergent	upstream
LOC103953431	LOC103953448	XM_018648936.1	antisense	intergenic	9241	convergent	downstream
LOC103953431	LOC103953458	XM_009365195.2	sense	intergenic	4138	same_strand	upstream
LOC103953431	LOC103953412	XM_009365147.2	sense	intergenic	8991	same_strand	downstream
LOC103953431	LOC103953448	XM_018648934.1	antisense	intergenic	9241	convergent	downstream
LOC103953431	LOC103953448	XM_018648933.1	antisense	intergenic	9241	convergent	downstream
LOC103954136	LOC103954135	XM_009365939.2	antisense	intergenic	1532	divergent	upstream
LOC103954136	LOC103954134	XM_018649135.1	antisense	intergenic	8853	divergent	upstream
LOC103954136	LOC103954135	XM_009365938.2	antisense	intergenic	1534	divergent	upstream
LOC103954136	LOC103954139	XM_009365941.2	antisense	intergenic	8155	convergent	downstream
LOC103954136	LOC103954138	XM_009365940.2	sense	intergenic	3733	same_strand	upstream
MSTRG.32310	LOC103933262	XM_018643987.1	sense	intergenic	10555	same_strand	upstream
MSTRG.32310	LOC103933248	XM_009342916.2	sense	intergenic	12434	same_strand	downstream
MSTRG.2885	LOC103929023	XM_009338173.2	sense	intergenic	1754	same_strand	downstream
MSTRG.2885	LOC103929479	XM_009338692.2	sense	intergenic	9831	same_strand	upstream
LOC103944257	LOC108865458	XM_018646677.1	sense	genic	0	nested	exonic
LOC103944257	LOC103944256	XM_018646676.1	sense	intergenic	4508	same_strand	upstream
LOC103944257	LOC103944258	XM_018646678.1	sense	intergenic	3683	same_strand	downstream
LOC108867874	LOC103956279	XM_009368252.1	antisense	intergenic	1037	divergent	upstream
LOC108867874	LOC103956278	XM_009368251.1	antisense	intergenic	5160	divergent	upstream
MSTRG.40223	LOC103941846	XM_009352039.2	antisense	intergenic	15771	convergent	downstream
MSTRG.23997	LOC103965652	XM_009378722.2	antisense	genic	0	nested	exonic
LOC103935137	LOC103935144	XM_009344900.2	antisense	intergenic	4685	convergent	downstream
LOC103935137	LOC103935136	XM_009344894.2	sense	intergenic	5534	same_strand	downstream
MSTRG.34507	LOC103935518	XM_018644564.1	antisense	genic	0	overlapping	exonic
LOC103939369	LOC103939370	XM_018645520.1	sense	intergenic	61	same_strand	downstream
LOC103939369	LOC103939373	XM_009349455.2	sense	intergenic	9265	same_strand	upstream
LOC103939369	LOC103939370	XM_009349453.2	sense	intergenic	61	same_strand	downstream
LOC103939369	LOC103939374	XM_009349456.2	sense	intergenic	2403	same_strand	upstream
MSTRG.35014	LOC103936033	XM_009345867.2	sense	genic	0	nested	intronic
MSTRG.35014	LOC103936033	XM_009345866.2	sense	genic	0	nested	intronic
MSTRG.32147	LOC103933106	XM_009342758.2	antisense	intergenic	46564	divergent	upstream
MSTRG.32147	LOC103933105	XM_009342757.1	sense	intergenic	49243	same_strand	downstream
MSTRG.26190	LOC103968065	XM_009381403.2	antisense	intergenic	4019	convergent	downstream
MSTRG.37618	LOC103938876	XM_009348924.1	sense	intergenic	1215	same_strand	downstream
LOC103968008	LOC103967999	XM_009381333.2	antisense	intergenic	1341	convergent	downstream
LOC108868306	LOC103962135	XM_018651120.1	antisense	genic	0	nested	intronic
LOC108868306	LOC103962138	XM_009374808.2	antisense	intergenic	3563	divergent	upstream
LOC108868306	LOC103962135	XM_009374806.2	antisense	intergenic	5234	convergent	downstream
LOC108868306	LOC103962137	XM_009374807.2	antisense	intergenic	500	convergent	downstream
LOC108868306	LOC103962142	XM_018651121.1	sense	intergenic	8085	same_strand	downstream
MSTRG.18215	LOC103959211	XM_009371553.2	sense	genic	0	nested	intronic
MSTRG.26070	LOC103967957	XM_009381290.2	sense	genic	0	nested	intronic
MSTRG.26070	LOC108865465	XM_018642254.1	antisense	intergenic	7540	convergent	downstream
MSTRG.26070	LOC103967957	XM_018642266.1	sense	genic	0	nested	intronic
MSTRG.26070	LOC103967957	XM_009381291.1	sense	intergenic	2388	same_strand	upstream
MSTRG.26070	LOC108865464	XM_018642253.1	sense	intergenic	5630	same_strand	upstream
MSTRG.40468	LOC103942083	XM_009352286.2	antisense	intergenic	31321	divergent	upstream
LOC108868626	LOC103966388	XM_009379547.2	sense	intergenic	9805	same_strand	upstream
LOC108868626	LOC103966388	XR_001954802.1	sense	intergenic	9805	same_strand	upstream
MSTRG.27790	LOC103928291	XM_009337319.2	sense	intergenic	14376	same_strand	upstream
MSTRG.27790	LOC103928291	XM_009337320.2	sense	intergenic	14376	same_strand	upstream
MSTRG.27790	LOC103928289	XM_009337316.2	antisense	intergenic	17237	divergent	upstream
MSTRG.27790	LOC103928289	XM_009337313.1	antisense	intergenic	17481	divergent	upstream
MSTRG.27790	LOC103928291	XM_009337317.2	sense	intergenic	14376	same_strand	upstream
MSTRG.27790	LOC103928289	XM_009337314.1	antisense	intergenic	17481	divergent	upstream
MSTRG.27790	LOC103928289	XM_009337315.1	antisense	intergenic	17481	divergent	upstream
LOC103961333	LOC103961335	XM_009373877.2	antisense	intergenic	916	divergent	upstream
LOC103961333	LOC103961335	XM_009373875.2	antisense	intergenic	8807	divergent	upstream
LOC103961333	LOC103961335	XM_009373876.2	antisense	intergenic	8807	divergent	upstream
LOC103956650	LOC103956672	XM_018649726.1	sense	genic	0	nested	intronic
LOC103956650	LOC103956653	XM_009368674.2	sense	intergenic	5973	same_strand	downstream
LOC103956650	LOC103956674	XM_009368693.1	antisense	intergenic	9066	convergent	downstream
LOC108865723	LOC103931541	XM_018643496.1	sense	intergenic	133	same_strand	downstream
LOC108865723	LOC103931524	XM_018643054.1	antisense	intergenic	2416	divergent	upstream
LOC108868513	LOC103964931	XM_009377930.2	sense	intergenic	8885	same_strand	downstream
MSTRG.6617	LOC103945897	XM_018647121.1	sense	intergenic	907	same_strand	downstream
MSTRG.6617	LOC103945895	XM_009356489.2	sense	intergenic	7723	same_strand	downstream
MSTRG.6617	LOC103945895	XR_001953090.1	sense	intergenic	5184	same_strand	downstream
MSTRG.6617	LOC103945895	XM_009356491.2	sense	intergenic	7723	same_strand	downstream
MSTRG.6617	LOC103945895	XM_009356492.2	sense	intergenic	7723	same_strand	downstream
MSTRG.6617	LOC103945895	XM_009356490.2	sense	intergenic	7723	same_strand	downstream
MSTRG.6617	LOC103945895	XR_001953091.1	sense	intergenic	5184	same_strand	downstream
MSTRG.6617	LOC103945897	XM_018647122.1	sense	intergenic	6468	same_strand	downstream
LOC103967285	LOC103967297	XM_018652384.1	sense	intergenic	764	same_strand	upstream
LOC103967285	LOC108868707	XM_018652377.1	sense	intergenic	6585	same_strand	upstream
MSTRG.5520	LOC103944674	XM_018646833.1	sense	genic	0	nested	intronic
MSTRG.5520	LOC103944790	XM_018646831.1	sense	intergenic	7925	same_strand	upstream
MSTRG.5520	LOC103944790	XM_009355256.2	sense	intergenic	7885	same_strand	upstream
MSTRG.5520	LOC103944789	XM_018646818.1	sense	intergenic	5205	same_strand	upstream
LOC103928966	LOC103928967	XM_009338098.2	sense	intergenic	3286	same_strand	upstream
LOC103928966	LOC103928964	XM_009338097.2	sense	intergenic	5134	same_strand	upstream
LOC103928966	LOC103928963	XM_018642944.1	antisense	intergenic	7063	convergent	downstream
LOC103928966	LOC103928963	XM_009338095.2	antisense	intergenic	7063	convergent	downstream
LOC103928966	LOC103928968	XM_018642936.1	antisense	intergenic	6069	divergent	upstream
LOC103928966	LOC103928963	XM_009338096.2	antisense	intergenic	7063	convergent	downstream
LOC103957585	LOC108865309	XM_018649935.1	sense	intergenic	148	same_strand	downstream
LOC103957585	LOC103957586	XR_668722.2	antisense	intergenic	1185	convergent	downstream
LOC103957585	LOC103957586	XM_009369769.2	antisense	intergenic	1148	convergent	downstream
LOC103957585	LOC103957586	XM_009369768.2	antisense	intergenic	1148	convergent	downstream
LOC103957585	LOC103957586	XR_668723.2	antisense	intergenic	1185	convergent	downstream
LOC103957585	LOC108865309	XM_018649936.1	sense	intergenic	172	same_strand	downstream
LOC103957585	LOC103957586	XR_668721.2	antisense	intergenic	1185	convergent	downstream
LOC103957585	LOC103957588	XM_009369770.2	antisense	intergenic	4908	convergent	downstream
MSTRG.39416	LOC103940897	XM_009351079.2	sense	intergenic	14266	same_strand	downstream
LOC103929248	LOC103929249	XM_009338411.2	antisense	genic	0	overlapping	exonic
LOC103929248	LOC103929251	XM_009338412.2	sense	intergenic	9032	same_strand	downstream
LOC103929248	LOC103929247	XM_018643012.1	antisense	intergenic	2033	convergent	downstream
LOC103929248	LOC103929290	XM_009338462.2	sense	intergenic	3168	same_strand	downstream
LOC103929248	LOC103929249	XM_009338410.2	antisense	genic	0	overlapping	exonic
LOC103929248	LOC103929249	XM_018643006.1	antisense	genic	0	overlapping	exonic
LOC103954815	LOC103954817	XM_009366645.2	sense	intergenic	1757	same_strand	downstream
LOC103954815	LOC103954817	XM_009366644.2	sense	intergenic	1757	same_strand	downstream
LOC103954815	LOC103954817	XM_009366646.2	sense	intergenic	1757	same_strand	downstream
LOC103954815	LOC103954817	XM_009366647.2	sense	intergenic	1757	same_strand	downstream
LOC108868082	LOC103959353	XM_009371702.2	antisense	intergenic	2031	divergent	upstream
LOC108868082	LOC103959350	XM_009371701.2	sense	intergenic	6004	same_strand	downstream
LOC108868082	LOC103959350	XM_009371700.2	sense	intergenic	6004	same_strand	downstream
LOC108868082	LOC103959381	XM_009371733.1	antisense	intergenic	4986	convergent	downstream
LOC103963261	LOC103963264	XM_018651412.1	antisense	intergenic	2130	divergent	upstream
MSTRG.30781	LOC108865894	XM_018643590.1	antisense	genic	0	overlapping	exonic
MSTRG.30781	LOC108865895	XM_018643592.1	sense	intergenic	6396	same_strand	upstream
MSTRG.30781	LOC108865895	XM_018643591.1	sense	intergenic	6396	same_strand	upstream
LOC103954035	LOC103954085	XM_009365890.2	antisense	intergenic	2406	divergent	upstream
LOC103954035	LOC103954033	XM_009365843.2	sense	intergenic	5592	same_strand	downstream
LOC103963737	LOC103963738	XM_018651502.1	sense	genic	0	nested	intronic
LOC103963737	LOC103963738	XM_018651501.1	sense	intergenic	6842	same_strand	upstream
LOC103963737	LOC103963738	XM_018651500.1	sense	intergenic	7199	same_strand	upstream
LOC103963737	LOC108868407	XM_018651503.1	sense	intergenic	9929	same_strand	downstream
LOC103963939	LOC103964003	XM_009376881.1	sense	intergenic	1941	same_strand	downstream
LOC103963939	LOC103963938	XM_009376814.2	sense	intergenic	3735	same_strand	downstream
LOC103963939	LOC103963938	XM_009376816.2	sense	intergenic	3735	same_strand	downstream
LOC103963939	LOC103963938	XM_009376815.2	sense	intergenic	3735	same_strand	downstream
LOC103929379	LOC103929370	XM_009338563.2	antisense	intergenic	1899	convergent	downstream
MSTRG.34627	LOC103935641	XM_009345431.2	sense	genic	0	nested	intronic
MSTRG.34627	LOC103935643	XM_009345436.2	antisense	intergenic	4553	convergent	downstream
MSTRG.34627	LOC103935643	XM_018644604.1	antisense	intergenic	4553	convergent	downstream
MSTRG.34627	LOC103935643	XM_009345432.2	antisense	intergenic	4158	convergent	downstream
MSTRG.34627	LOC103935643	XM_009345438.2	antisense	intergenic	4553	convergent	downstream
MSTRG.34627	LOC103935643	XM_009345433.2	antisense	intergenic	4553	convergent	downstream
MSTRG.34627	LOC103935643	XM_009345439.2	antisense	intergenic	4553	convergent	downstream
MSTRG.34627	LOC103935643	XM_009345434.2	antisense	intergenic	4553	convergent	downstream
MSTRG.38792	LOC103940202	XM_009350285.2	sense	intergenic	4509	same_strand	downstream
MSTRG.38792	LOC103940201	XM_009350284.2	antisense	intergenic	9205	divergent	upstream
MSTRG.38792	LOC108866670	XM_018645725.1	sense	intergenic	7711	same_strand	upstream
MSTRG.8718	LOC103948330	XM_009359340.2	antisense	genic	0	overlapping	exonic
MSTRG.8718	LOC103948325	XM_009359336.2	sense	genic	0	containing	intronic
MSTRG.8718	LOC103948333	XM_009359343.2	sense	intergenic	5610	same_strand	upstream
MSTRG.8718	LOC103948327	XM_009359337.2	sense	genic	0	containing	intronic
MSTRG.8718	LOC103948331	XM_009359341.2	antisense	intergenic	9493	convergent	downstream
MSTRG.8718	LOC103948329	XM_009359339.2	sense	genic	0	containing	intronic
MSTRG.8718	LOC103948322	XM_018647743.1	sense	genic	0	containing	intronic
MSTRG.8718	LOC103948321	XM_009359328.2	antisense	genic	0	containing	intronic
MSTRG.8718	LOC103948328	XM_009359338.2	antisense	genic	0	containing	intronic
MSTRG.8718	LOC103948324	XM_018647745.1	sense	genic	0	containing	intronic
MSTRG.8718	LOC103948331	XM_009359342.2	antisense	intergenic	9493	convergent	downstream
MSTRG.8718	LOC103948324	XM_009359332.2	sense	genic	0	containing	intronic
MSTRG.8718	LOC103948444	XM_018647744.1	sense	genic	0	containing	intronic
MSTRG.8718	LOC103948325	XM_009359334.2	sense	genic	0	containing	intronic
MSTRG.8718	LOC103948322	XM_009359329.2	sense	genic	0	containing	intronic
MSTRG.8718	LOC103948325	XM_009359333.2	sense	genic	0	containing	intronic
MSTRG.8718	LOC103948323	XM_009359331.2	antisense	genic	0	containing	intronic
MSTRG.7131	LOC108867188	XM_018647288.1	sense	intergenic	3393	same_strand	upstream
MSTRG.7131	LOC103946491	XM_009357198.2	sense	intergenic	7281	same_strand	upstream
MSTRG.31810	LOC103932705	XM_009342341.2	antisense	intergenic	2483	convergent	downstream
MSTRG.14681	LOC103955214	XM_009367091.2	antisense	genic	0	containing	intronic
MSTRG.14681	LOC103955241	XM_018649393.1	sense	genic	0	containing	intronic
MSTRG.14681	LOC103955242	XM_018649394.1	sense	intergenic	2352	same_strand	upstream
LOC103964122	LOC103964123	XM_018651608.1	sense	intergenic	8744	same_strand	upstream
MSTRG.40956	LOC108865318	XM_018646374.1	antisense	intergenic	6151	divergent	upstream
MSTRG.40956	LOC103942787	XM_018646375.1	antisense	intergenic	6977	divergent	upstream
MSTRG.40956	LOC103942787	XM_018646376.1	antisense	intergenic	6977	divergent	upstream
MSTRG.40956	LOC103942787	XM_018646377.1	antisense	intergenic	6977	divergent	upstream
LOC103941598	LOC103941601	XM_009351808.1	sense	intergenic	2879	same_strand	upstream
LOC103941598	LOC103941603	XM_009351809.1	antisense	intergenic	9783	convergent	downstream
LOC103967512	LOC103967514	XM_009380763.2	antisense	intergenic	1197	convergent	downstream
LOC103967512	LOC103967514	XR_670366.2	antisense	intergenic	1197	convergent	downstream
LOC103967512	LOC103967514	XM_009380764.2	antisense	intergenic	1197	convergent	downstream
LOC103967512	LOC103967515	XM_009380767.2	sense	intergenic	4151	same_strand	downstream
LOC103967512	LOC103967530	XM_009380780.2	antisense	intergenic	1883	divergent	upstream
LOC103967512	LOC103967515	XM_009380766.2	sense	intergenic	4151	same_strand	downstream
MSTRG.24814	LOC103966580	XM_009379752.2	sense	intergenic	12574	same_strand	downstream
MSTRG.24814	LOC103966619	XM_009379804.2	sense	intergenic	16522	same_strand	downstream
LOC103957914	LOC103957912	XM_009370135.2	sense	intergenic	6009	same_strand	upstream
LOC103957914	LOC103957910	XM_009370134.2	antisense	intergenic	9286	convergent	downstream
LOC103957914	LOC103957913	XM_009370137.2	antisense	intergenic	9014	divergent	upstream
LOC103957914	LOC103957913	XM_009370136.2	antisense	intergenic	9015	divergent	upstream
LOC108865392	LOC103959218	XM_009371561.2	antisense	intergenic	1076	convergent	downstream
LOC108865392	LOC103959218	XM_009371560.2	antisense	intergenic	1076	convergent	downstream
LOC108865392	LOC103959255	XM_018650373.1	sense	intergenic	1618	same_strand	downstream
LOC103962060	LOC103962061	XM_009374724.1	antisense	intergenic	11223	convergent	downstream
LOC103962060	LOC103962058	XM_009374722.2	antisense	intergenic	14634	divergent	upstream
MSTRG.12047	LOC103952184	XM_009363729.2	sense	intergenic	424	same_strand	downstream
MSTRG.12047	LOC103952145	XM_009363689.2	sense	intergenic	5021	same_strand	upstream
MSTRG.12047	LOC103952146	XR_667875.2	sense	intergenic	9278	same_strand	upstream
MSTRG.12047	LOC103952146	XM_009363690.2	sense	intergenic	9278	same_strand	upstream
MSTRG.12047	LOC103952146	XM_018648665.1	sense	intergenic	9278	same_strand	upstream
MSTRG.11622	LOC103951678	XM_009363109.2	antisense	intergenic	2552	divergent	upstream
MSTRG.11622	LOC103951680	XM_009363110.2	antisense	intergenic	3979	convergent	downstream
MSTRG.11622	LOC103951677	XM_009363108.1	sense	intergenic	5457	same_strand	downstream
MSTRG.29374	LOC103930118	XM_009339415.2	sense	intergenic	4781	same_strand	downstream
MSTRG.29374	LOC103930132	XM_009339429.2	sense	intergenic	5131	same_strand	upstream
MSTRG.34821	LOC103935836	XM_009345643.2	sense	genic	0	nested	intronic
MSTRG.34821	LOC108866293	XM_018644656.1	sense	intergenic	6722	same_strand	downstream
MSTRG.34821	LOC103935837	XM_018644655.1	sense	intergenic	3064	same_strand	downstream
MSTRG.32722	LOC103933723	XM_018644107.1	antisense	genic	0	containing	exonic
MSTRG.32722	LOC103933717	XM_018644108.1	antisense	intergenic	1440	divergent	upstream
LOC103957398	LOC103957395	XM_009369550.2	sense	genic	0	nested	intronic
LOC103957398	LOC103957433	XM_018649887.1	sense	intergenic	8548	same_strand	upstream
MSTRG.19510	LOC103960721	XM_018650744.1	sense	genic	0	nested	intronic
LOC103947694	LOC103947693	XM_009358626.1	sense	intergenic	2142	same_strand	downstream
LOC103947694	LOC103947692	XM_009358625.2	sense	intergenic	3855	same_strand	upstream
LOC103947694	LOC103947691	XM_009358624.2	antisense	intergenic	9009	convergent	downstream
LOC103950241	LOC103950240	XM_018648197.1	sense	intergenic	3172	same_strand	upstream
LOC103950241	LOC103950239	XM_009361427.2	sense	intergenic	5812	same_strand	upstream
LOC103950241	LOC103950240	XM_009361429.2	sense	intergenic	3173	same_strand	upstream
MSTRG.24539	LOC103966271	XM_009379422.2	antisense	intergenic	60126	divergent	upstream
MSTRG.21844	LOC103963206	XM_009375982.2	sense	intergenic	93	same_strand	downstream
MSTRG.21844	LOC103963210	XM_009375987.2	sense	intergenic	4147	same_strand	upstream
MSTRG.21844	LOC103963207	XM_009375983.2	antisense	intergenic	594	convergent	downstream
MSTRG.21844	LOC103963210	XM_018651405.1	sense	intergenic	4147	same_strand	upstream
MSTRG.21844	LOC103963210	XM_009375988.2	sense	intergenic	4147	same_strand	upstream
MSTRG.21844	LOC103963203	XM_009375979.2	antisense	intergenic	6097	divergent	upstream
MSTRG.21844	LOC103963207	XM_009375984.2	antisense	intergenic	594	convergent	downstream
MSTRG.21844	LOC103963204	XM_009375980.2	antisense	intergenic	9279	divergent	upstream
MSTRG.21844	LOC103963209	XM_009375986.2	antisense	intergenic	7422	convergent	downstream
MSTRG.21844	LOC103963207	XM_018651404.1	antisense	intergenic	594	convergent	downstream
MSTRG.21844	LOC103963210	XM_009375989.2	sense	intergenic	4147	same_strand	upstream
MSTRG.21844	LOC103963210	XM_009375990.1	sense	intergenic	5283	same_strand	upstream
MSTRG.28765	LOC103929388	XM_009338574.2	antisense	intergenic	4943	convergent	downstream
MSTRG.31621	LOC103932501	XM_009342131.2	antisense	intergenic	171	convergent	downstream
LOC103942149	LOC103942150	XM_009352354.2	sense	intergenic	229	same_strand	upstream
LOC103942149	LOC103942148	XM_009352353.2	sense	intergenic	6803	same_strand	upstream
LOC108866744	LOC103940945	XM_009351126.1	sense	intergenic	3390	same_strand	downstream
LOC108866744	LOC103940947	XM_018645935.1	sense	intergenic	5750	same_strand	downstream
LOC108866744	LOC103940947	XM_018645934.1	sense	intergenic	5750	same_strand	downstream
MSTRG.7010	LOC103946328	XM_009356992.2	antisense	genic	0	nested	intronic
MSTRG.7010	LOC103946328	XM_009356993.2	antisense	genic	0	nested	intronic
LOC103929076	LOC103929091	XM_018642965.1	antisense	intergenic	3675	convergent	downstream
LOC103929076	LOC108865690	XR_001951492.1	sense	intergenic	9007	same_strand	upstream
LOC103929076	LOC108865690	XR_001951493.1	sense	intergenic	9007	same_strand	upstream
LOC103929076	LOC103929077	XM_018642966.1	antisense	intergenic	7804	divergent	upstream
LOC103929076	LOC108865690	XR_001951494.1	sense	intergenic	9007	same_strand	upstream
LOC103929076	LOC103929077	XR_664451.2	antisense	intergenic	7804	divergent	upstream
LOC103929076	LOC103929077	XR_664450.2	antisense	intergenic	7804	divergent	upstream
LOC103929076	LOC108865690	XM_018642971.1	sense	intergenic	9007	same_strand	upstream
LOC103929076	LOC108865690	XM_018642972.1	sense	intergenic	9007	same_strand	upstream
LOC103933201	LOC103933200	XM_009342861.2	sense	intergenic	57399	same_strand	upstream
LOC103967512	LOC103967514	XM_009380763.2	antisense	intergenic	1197	convergent	downstream
LOC103967512	LOC103967514	XR_670366.2	antisense	intergenic	1197	convergent	downstream
LOC103967512	LOC103967514	XM_009380764.2	antisense	intergenic	1197	convergent	downstream
LOC103967512	LOC103967515	XM_009380767.2	sense	intergenic	4151	same_strand	downstream
LOC103967512	LOC103967530	XM_009380780.2	antisense	intergenic	1883	divergent	upstream
LOC103967512	LOC103967515	XM_009380766.2	sense	intergenic	4151	same_strand	downstream
LOC103952093	LOC103952092	XM_009363620.2	antisense	intergenic	8076	convergent	downstream
LOC108867016	LOC103944260	XM_018646679.1	sense	intergenic	35	same_strand	upstream
LOC108867016	LOC103944136	XM_009354547.2	sense	intergenic	6866	same_strand	upstream
LOC108867016	LOC103944137	XM_009354548.2	antisense	intergenic	2591	convergent	downstream
LOC108867016	LOC103944138	XM_009354549.2	antisense	intergenic	4413	divergent	upstream
LOC108867016	LOC103944139	XM_009354551.1	antisense	intergenic	9335	divergent	upstream
LOC108867016	LOC103944140	XM_009354552.2	sense	intergenic	6681	same_strand	downstream
LOC108867016	LOC103944134	XM_009354546.2	sense	intergenic	9920	same_strand	upstream
MSTRG.27338	LOC103927761	XM_009336703.2	sense	intergenic	5453	same_strand	upstream
MSTRG.27181	LOC103927589	XM_009336528.1	antisense	genic	0	overlapping	intronic
MSTRG.27181	LOC103927590	XM_009336529.1	antisense	genic	0	containing	intronic
MSTRG.27181	LOC103927591	XM_009336530.2	antisense	genic	0	containing	intronic
LOC103942526	LOC103942517	XM_009352704.2	sense	intergenic	1334	same_strand	upstream
LOC103942526	LOC103942533	XM_009352721.1	sense	intergenic	4488	same_strand	downstream
LOC103942526	LOC103942540	XM_009352737.2	sense	intergenic	9930	same_strand	downstream
LOC103931237	LOC103931235	XM_009340670.2	antisense	genic	0	containing	exonic
LOC103931237	LOC103931232	XM_018643495.1	sense	intergenic	2542	same_strand	upstream
LOC103931237	LOC103931233	XM_009340666.2	sense	genic	0	containing	exonic
LOC103931237	LOC103931234	XM_018643505.1	sense	genic	0	containing	exonic
LOC103931237	LOC103931238	XM_009340673.2	sense	intergenic	1856	same_strand	downstream
LOC103931237	LOC103931238	XR_664829.2	sense	intergenic	292	same_strand	downstream
LOC103931237	LOC103931234	XM_018643506.1	sense	genic	0	containing	exonic
LOC103931237	LOC103931238	XM_009340672.2	sense	intergenic	2400	same_strand	downstream
LOC103931237	LOC103931236	XM_009340671.2	antisense	genic	0	containing	exonic
LOC103943478	LOC103943480	XM_018646523.1	antisense	genic	0	nested	exonic
LOC103943478	LOC103943480	XM_018646525.1	antisense	genic	0	overlapping	exonic
LOC103943478	LOC103943480	XM_018646524.1	antisense	intergenic	5155	convergent	downstream
LOC103933114	LOC103933135	XM_018643956.1	sense	intergenic	12689	same_strand	upstream
LOC103933114	LOC103933113	XM_009342762.2	antisense	intergenic	19273	divergent	upstream
LOC103953614	LOC103953616	XM_009365377.2	antisense	genic	0	overlapping	exonic
LOC103953614	LOC103953665	XM_009365434.1	antisense	intergenic	7116	divergent	upstream
LOC103953614	LOC103953613	XM_009365375.2	antisense	genic	0	overlapping	exonic
LOC103953614	LOC103953664	XM_009365433.2	sense	intergenic	235	same_strand	downstream
MSTRG.9933	LOC103949707	XM_009360818.2	antisense	intergenic	491	divergent	upstream
MSTRG.9933	LOC103949703	XM_009360815.2	antisense	intergenic	9722	convergent	downstream
MSTRG.9933	LOC103949703	XM_018648062.1	antisense	intergenic	9722	convergent	downstream
MSTRG.9933	LOC103949708	XM_009360819.2	antisense	intergenic	3453	divergent	upstream
MSTRG.9933	LOC103949705	XM_009360816.2	antisense	intergenic	4280	convergent	downstream
MSTRG.9933	LOC103949706	XM_009360817.2	antisense	intergenic	1070	convergent	downstream
MSTRG.9933	LOC103949710	XM_009360820.2	antisense	intergenic	8584	divergent	upstream
MSTRG.9748	LOC103949606	XM_018647989.1	sense	intergenic	1715	same_strand	upstream
MSTRG.9748	LOC103949510	XM_009360624.2	sense	intergenic	7238	same_strand	upstream
MSTRG.9748	LOC103949509	XM_009360623.2	antisense	intergenic	2597	divergent	upstream
MSTRG.9748	LOC103949509	XM_009360621.2	antisense	intergenic	2596	divergent	upstream
[truncated: 23,251 more rows]

## Sheet: Table S4
Table S4 LncNATs and partner mRNAs
LncRNA_GeneID	partner_mRNA_ID	Class
MSTRG.38384	LOC103939726	antisense_genic_overlapping_exonic
MSTRG.4994	LOC103944051	antisense_genic_nested_exonic
LOC103929936	LOC103929934	antisense_genic_containing_exonic
LOC108867105	LOC103945326	antisense_genic_overlapping_exonic
LOC103954774	LOC103954772	antisense_genic_containing_exonic
LOC103946599	LOC103946601	antisense_genic_overlapping_exonic
LOC108867883	LOC103956327	antisense_genic_containing_exonic
MSTRG.31973	LOC103932899	antisense_genic_nested_exonic
MSTRG.34188	LOC103935192	antisense_genic_overlapping_exonic
MSTRG.8713	LOC103948269	antisense_genic_overlapping_exonic
LOC103957944	LOC103957945	antisense_genic_containing_exonic
MSTRG.18762	LOC103959834	antisense_genic_overlapping_exonic
MSTRG.32722	LOC103933723	antisense_genic_containing_exonic
LOC103943478	LOC103943480	antisense_genic_nested_exonic
LOC103956549	LOC103956548	antisense_genic_overlapping_exonic
LOC108868323	LOC103962438	antisense_genic_containing_exonic
MSTRG.30781	LOC108865894	antisense_genic_overlapping_exonic
LOC103930492	LOC103930493	antisense_genic_overlapping_exonic
LOC103926749	LOC103926747	antisense_genic_containing_exonic
LOC103943478	LOC103943480	antisense_genic_nested_exonic
LOC103946599	LOC103946601	antisense_genic_overlapping_exonic
LOC108867498	LOC103950738	antisense_genic_nested_exonic
MSTRG.1347	LOC103952943	antisense_genic_overlapping_exonic
MSTRG.11972	LOC103952033	antisense_genic_nested_exonic
LOC108865960	LOC103932384	antisense_genic_containing_exonic
LOC103967512	LOC103967514	antisense_genic_overlapping_exonic
MSTRG.11687	LOC103951730	antisense_genic_nested_exonic
MSTRG.33436	LOC103934494	antisense_genic_nested_exonic
LOC103954054	LOC103954053	antisense_genic_overlapping_exonic
MSTRG.8872	LOC103948562	antisense_genic_overlapping_exonic
LOC108868532	LOC103965222	antisense_genic_containing_exonic
MSTRG.32309	LOC103933248	antisense_genic_nested_exonic
LOC103935150	LOC103935159	antisense_genic_overlapping_exonic
LOC103951675	LOC103951674	antisense_genic_overlapping_exonic
MSTRG.16108	LOC103956832	antisense_genic_overlapping_exonic
MSTRG.32722	LOC103933728	antisense_genic_overlapping_exonic
MSTRG.36222	LOC103937320	antisense_genic_overlapping_exonic
MSTRG.36707	LOC103937867	antisense_genic_overlapping_exonic
LOC103964900	LOC103964898	antisense_genic_overlapping_exonic
MSTRG.22669	LOC103964149	antisense_genic_nested_exonic
LOC103946599	LOC103946601	antisense_genic_overlapping_exonic
LOC103963261	LOC103963264	antisense_genic_containing_exonic
MSTRG.32722	LOC103933723	antisense_genic_containing_exonic
MSTRG.23997	LOC103965652	antisense_genic_nested_exonic
MSTRG.34507	LOC103935518	antisense_genic_overlapping_exonic
LOC103929248	LOC103929249	antisense_genic_overlapping_exonic
MSTRG.30781	LOC108865894	antisense_genic_overlapping_exonic
MSTRG.8718	LOC103948330	antisense_genic_overlapping_exonic
MSTRG.32722	LOC103933723	antisense_genic_containing_exonic
LOC103931237	LOC103931235	antisense_genic_containing_exonic
LOC103943478	LOC103943480	antisense_genic_nested_exonic
LOC103953614	LOC103953616	antisense_genic_overlapping_exonic
MSTRG.32722	LOC103933723	antisense_genic_containing_exonic
MSTRG.21169	LOC103962436	antisense_genic_overlapping_exonic
MSTRG.36222	LOC103937320	antisense_genic_overlapping_exonic
MSTRG.16108	LOC103956832	antisense_genic_containing_exonic
LOC108867553	LOC103951757	antisense_genic_overlapping_exonic
MSTRG.23498	LOC103965111	antisense_genic_nested_exonic
MSTRG.27370	LOC103927795	antisense_genic_overlapping_exonic
MSTRG.32722	LOC103933723	antisense_genic_containing_exonic
LOC108866633	LOC103939866	antisense_genic_overlapping_exonic
LOC108866720	LOC103940627	antisense_genic_overlapping_exonic
LOC103929257	LOC103929258	antisense_genic_overlapping_exonic
LOC103944002	LOC103944000	antisense_genic_containing_exonic
LOC103965440	LOC103965441	antisense_genic_overlapping_exonic
LOC103956157	LOC103956158	antisense_genic_containing_exonic
LOC108865807	LOC103930472	antisense_genic_nested_exonic
MSTRG.15635	LOC103956327	antisense_genic_overlapping_exonic
MSTRG.12077	LOC103952237	antisense_genic_overlapping_exonic
MSTRG.29914	LOC103930703	antisense_genic_overlapping_exonic
LOC108868430	LOC103963898	antisense_genic_overlapping_exonic
LOC103946599	LOC103946601	antisense_genic_overlapping_exonic
LOC103946599	LOC103946601	antisense_genic_overlapping_exonic
LOC103952588	LOC103952589	antisense_genic_overlapping_exonic
MSTRG.1147	LOC108867511	antisense_genic_overlapping_exonic
LOC103950280	LOC103950287	antisense_genic_nested_exonic
LOC103930680	LOC103930672	antisense_genic_overlapping_exonic
LOC103946599	LOC103946601	antisense_genic_overlapping_exonic
LOC108865960	LOC103932384	antisense_genic_containing_exonic
MSTRG.30781	LOC108865894	antisense_genic_overlapping_exonic
MSTRG.39241	LOC103940690	antisense_genic_overlapping_exonic
MSTRG.23695	LOC103965342	antisense_genic_nested_exonic
MSTRG.32722	LOC103933723	antisense_genic_containing_exonic
LOC103933442	LOC103933440	antisense_genic_containing_exonic
MSTRG.2555	LOC103926714	antisense_genic_overlapping_exonic
LOC103944352	LOC103944354	antisense_genic_overlapping_exonic
MSTRG.15635	LOC103956327	antisense_genic_overlapping_exonic
LOC103953754	LOC103953753	antisense_genic_overlapping_exonic
LOC103935150	LOC103935159	antisense_genic_overlapping_exonic
MSTRG.27960	LOC103928513	antisense_genic_overlapping_exonic
LOC103946599	LOC103946601	antisense_genic_overlapping_exonic
MSTRG.32722	LOC103933723	antisense_genic_containing_exonic
MSTRG.29154	LOC103929838	antisense_genic_nested_exonic
LOC103943478	LOC103943480	antisense_genic_nested_exonic
LOC103953791	LOC103953792	antisense_genic_overlapping_exonic
MSTRG.32722	LOC103933723	antisense_genic_containing_exonic
MSTRG.16995	LOC103957823	antisense_genic_overlapping_exonic
MSTRG.15855	LOC103956534	antisense_genic_nested_exonic
MSTRG.33426	LOC103934485	antisense_genic_overlapping_exonic
LOC103956157	LOC103956158	antisense_genic_containing_exonic
LOC108865620	LOC103928164	antisense_genic_containing_exonic
MSTRG.32722	LOC103933723	antisense_genic_containing_exonic
MSTRG.6365	LOC103945660	antisense_genic_overlapping_exonic
LOC108867145	LOC103945912	antisense_genic_overlapping_exonic
MSTRG.32722	LOC103933723	antisense_genic_overlapping_exonic
MSTRG.5259	LOC103944351	antisense_genic_overlapping_exonic
LOC103926673	LOC103926675	antisense_genic_overlapping_exonic
LOC103937443	LOC103937441	antisense_genic_containing_exonic
LOC108866980	LOC103943702	antisense_genic_overlapping_exonic
LOC103936585	LOC103936584	antisense_genic_overlapping_exonic
MSTRG.31971	LOC103932897	antisense_genic_overlapping_exonic
LOC108868005	LOC103957858	antisense_genic_containing_exonic
MSTRG.32722	LOC103933717	antisense_genic_overlapping_exonic
MSTRG.31793	LOC103932676	antisense_genic_overlapping_exonic
LOC103945546	LOC103945550	antisense_genic_overlapping_exonic
LOC108866084	LOC103933804	antisense_genic_containing_exonic
LOC103940305	LOC103940306	antisense_genic_overlapping_exonic
MSTRG.30781	LOC108865894	antisense_genic_overlapping_exonic
LOC103949310	LOC103949311	antisense_genic_nested_exonic
LOC108868315	LOC103962363	antisense_genic_containing_exonic
LOC103955116	LOC103955117	antisense_genic_nested_exonic
LOC103951273	LOC103951275	antisense_genic_nested_exonic
MSTRG.32948	LOC103933977	antisense_genic_nested_exonic
MSTRG.30781	LOC108865894	antisense_genic_overlapping_exonic
LOC108865621	LOC103928165	antisense_genic_containing_exonic
LOC103956549	LOC103956548	antisense_genic_overlapping_exonic
MSTRG.31914	LOC103932821	antisense_genic_overlapping_exonic
MSTRG.30781	LOC108865894	antisense_genic_overlapping_exonic
MSTRG.12430	LOC103952583	antisense_genic_overlapping_exonic
MSTRG.1256	LOC103955331	antisense_genic_containing_exonic
MSTRG.26486	LOC103926769	antisense_genic_overlapping_exonic
MSTRG.30781	LOC108865894	antisense_genic_overlapping_exonic
LOC103943478	LOC103943480	antisense_genic_nested_exonic
LOC103927675	LOC103927676	antisense_genic_overlapping_exonic
MSTRG.30781	LOC108865894	antisense_genic_overlapping_exonic
MSTRG.12853	LOC103953078	antisense_genic_overlapping_exonic
MSTRG.3793	LOC103939320	antisense_genic_overlapping_exonic
MSTRG.6633	LOC103945921	antisense_genic_overlapping_exonic
LOC103943478	LOC103943480	antisense_genic_nested_exonic
MSTRG.33857	LOC103934880	antisense_genic_overlapping_exonic
LOC103946599	LOC103946601	antisense_genic_overlapping_exonic
LOC103940350	LOC103940349	antisense_genic_overlapping_exonic
MSTRG.32722	LOC103933723	antisense_genic_overlapping_exonic
LOC108868304	LOC103962113	antisense_genic_overlapping_exonic
LOC103929266	LOC103929267	antisense_genic_overlapping_exonic
MSTRG.18815	LOC103959947	antisense_genic_nested_exonic
MSTRG.6613	LOC103945901	antisense_genic_overlapping_exonic
MSTRG.32722	LOC103933723	antisense_genic_containing_exonic
MSTRG.30781	LOC108865894	antisense_genic_overlapping_exonic
MSTRG.6642	LOC103945916	antisense_genic_overlapping_exonic
LOC103935715	LOC103935714	antisense_genic_overlapping_exonic
MSTRG.30781	LOC108865894	antisense_genic_overlapping_exonic
LOC103946599	LOC103946601	antisense_genic_overlapping_exonic
LOC108867581	LOC103952098	antisense_genic_overlapping_exonic
MSTRG.15637	LOC103956291	antisense_genic_overlapping_exonic
MSTRG.8718	LOC103948330	antisense_genic_overlapping_exonic
MSTRG.13965	LOC103954477	antisense_genic_nested_exonic
LOC108865529	LOC103926933	antisense_genic_nested_exonic
LOC103932795	LOC103932794	antisense_genic_overlapping_exonic
MSTRG.18437	LOC103959456	antisense_genic_overlapping_exonic
LOC108867439	LOC103949753	antisense_genic_overlapping_exonic
MSTRG.32722	LOC103933723	antisense_genic_containing_exonic
LOC103946599	LOC103946601	antisense_genic_overlapping_exonic
MSTRG.32722	LOC103933723	antisense_genic_containing_exonic
LOC108868488	LOC103964608	antisense_genic_containing_exonic
MSTRG.39198	LOC103940642	antisense_genic_overlapping_exonic
MSTRG.29036	LOC103929712	antisense_genic_overlapping_exonic
MSTRG.9330	LOC103949025	antisense_genic_overlapping_exonic
LOC108868057	LOC103958989	antisense_genic_overlapping_exonic
LOC108867127	LOC103945527	antisense_genic_containing_exonic
LOC103963797	LOC103963798	antisense_genic_nested_exonic
MSTRG.32722	LOC103933723	antisense_genic_containing_exonic
MSTRG.21169	LOC103962436	antisense_genic_overlapping_exonic
LOC103927822	LOC103927855	antisense_genic_overlapping_exonic
LOC103959415	LOC103959414	antisense_genic_containing_exonic
LOC103956549	LOC103956548	antisense_genic_overlapping_exonic
LOC108866364	LOC103936719	antisense_genic_containing_exonic
MSTRG.6690	LOC103946067	antisense_genic_nested_exonic
MSTRG.7534	LOC103946918	antisense_genic_nested_exonic
MSTRG.13645	LOC103954060	antisense_genic_overlapping_exonic
MSTRG.32940	LOC103933971	antisense_genic_overlapping_exonic
LOC103954054	LOC103954053	antisense_genic_overlapping_exonic
MSTRG.32722	LOC103933723	antisense_genic_containing_exonic
MSTRG.15389	LOC103956015	antisense_genic_overlapping_exonic
LOC103946599	LOC103946601	antisense_genic_overlapping_exonic
LOC108865791	LOC103930244	antisense_genic_containing_exonic
MSTRG.32722	LOC103933723	antisense_genic_containing_exonic
LOC108867918	LOC103956846	antisense_genic_containing_exonic
LOC103962287	LOC103962288	antisense_genic_overlapping_exonic
LOC108867476	LOC103950281	antisense_genic_containing_exonic
LOC103957300	LOC103957299	antisense_genic_containing_exonic
LOC103935150	LOC103935159	antisense_genic_overlapping_exonic
MSTRG.5553	LOC103944795	antisense_genic_nested_exonic
MSTRG.39193	LOC103940638	antisense_genic_overlapping_exonic
LOC103929365	LOC103929363	antisense_genic_overlapping_exonic
LOC103942463	LOC103942462	antisense_genic_containing_exonic
MSTRG.15635	LOC103956327	antisense_genic_overlapping_exonic
LOC108866477	LOC103938031	antisense_genic_containing_exonic
MSTRG.15387	LOC103956016	antisense_genic_overlapping_exonic
LOC103931626	LOC108865895	antisense_genic_containing_exonic
LOC103956050	LOC103956049	antisense_genic_overlapping_exonic
LOC103946599	LOC103946601	antisense_genic_overlapping_exonic
MSTRG.32722	LOC103933723	antisense_genic_containing_exonic
LOC103941011	LOC103941012	antisense_genic_nested_exonic
LOC103956549	LOC103956548	antisense_genic_overlapping_exonic
LOC103956157	LOC103956158	antisense_genic_containing_exonic
LOC108865751	LOC103929943	antisense_genic_overlapping_exonic
MSTRG.22673	LOC103964152	antisense_genic_nested_exonic
MSTRG.30586	LOC103931422	antisense_genic_overlapping_exonic
MSTRG.8339	LOC103947829	antisense_genic_overlapping_exonic
LOC108866763	LOC103941218	antisense_genic_nested_exonic
LOC103929540	LOC103929541	antisense_genic_overlapping_exonic
LOC103961205	LOC103961206	antisense_genic_overlapping_exonic
MSTRG.32722	LOC103933723	antisense_genic_containing_exonic
LOC103964256	LOC103964254	antisense_genic_containing_exonic
MSTRG.982	LOC103948364	antisense_genic_nested_exonic
MSTRG.24577	LOC103966314	antisense_genic_overlapping_exonic
LOC103927541	LOC103927543	antisense_genic_overlapping_exonic
LOC103941359	LOC103941360	antisense_genic_nested_exonic
LOC108865947	LOC103932261	antisense_genic_containing_exonic
MSTRG.29936	LOC108865821	antisense_genic_overlapping_exonic
MSTRG.32722	LOC103933723	antisense_genic_containing_exonic
LOC108867553	LOC103951757	antisense_genic_overlapping_exonic
MSTRG.32722	LOC103933723	antisense_genic_containing_exonic
LOC103964580	LOC103964569	antisense_genic_overlapping_exonic
LOC108865400	LOC103927502	antisense_genic_containing_exonic
MSTRG.10615	LOC103950487	antisense_genic_nested_exonic
MSTRG.14800	LOC103955367	antisense_genic_overlapping_exonic
LOC108867106	LOC103945331	antisense_genic_overlapping_exonic
MSTRG.28081	LOC103928625	antisense_genic_overlapping_exonic
LOC108868501	LOC103964820	antisense_genic_overlapping_exonic
LOC108867106	LOC103945331	antisense_genic_overlapping_exonic
LOC108867997	LOC103957892	antisense_genic_overlapping_exonic
LOC108867954	LOC103957416	antisense_genic_overlapping_exonic
LOC108868609	LOC103966100	antisense_genic_containing_exonic
MSTRG.30781	LOC108865894	antisense_genic_overlapping_exonic
LOC103946599	LOC103946601	antisense_genic_overlapping_exonic
LOC103929540	LOC103929541	antisense_genic_overlapping_exonic
MSTRG.8718	LOC103948330	antisense_genic_overlapping_exonic
MSTRG.33426	LOC103934485	antisense_genic_overlapping_exonic
LOC103959179	LOC103959180	antisense_genic_overlapping_exonic
LOC108868489	LOC103964609	antisense_genic_overlapping_exonic
MSTRG.30413	LOC103931238	antisense_genic_nested_exonic
LOC108868574	LOC103964603	antisense_genic_overlapping_exonic
MSTRG.32722	LOC103933723	antisense_genic_containing_exonic
LOC103945549	LOC103945547	antisense_genic_overlapping_exonic
LOC103963261	LOC103963264	antisense_genic_containing_exonic
MSTRG.17412	LOC103958261	antisense_genic_overlapping_exonic
MSTRG.19166	LOC103960275	antisense_genic_containing_exonic
LOC103935150	LOC103935159	antisense_genic_overlapping_exonic
LOC103952106	LOC103952107	antisense_genic_overlapping_exonic
LOC103955118	LOC103955117	antisense_genic_containing_exonic
LOC103927036	LOC103927027	antisense_genic_overlapping_exonic
MSTRG.9892	LOC103949664	antisense_genic_overlapping_exonic
LOC108866985	LOC103943644	antisense_genic_overlapping_exonic
MSTRG.33436	LOC103934494	antisense_genic_nested_exonic
MSTRG.25837	LOC103967690	antisense_genic_overlapping_exonic
LOC103935150	LOC103935159	antisense_genic_overlapping_exonic
LOC103964456	LOC103964455	antisense_genic_overlapping_exonic
MSTRG.4867	LOC103944027	antisense_genic_nested_exonic
MSTRG.32300	LOC103933248	antisense_genic_overlapping_exonic
LOC108866341	LOC103936446	antisense_genic_containing_exonic
LOC103963846	LOC103963847	antisense_genic_overlapping_exonic
LOC103954924	LOC103954922	antisense_genic_containing_exonic
LOC103960083	LOC103960086	antisense_genic_overlapping_exonic
LOC103945841	LOC103945847	antisense_genic_overlapping_exonic
LOC108868571	LOC103965563	antisense_genic_containing_exonic
MSTRG.32722	LOC103933723	antisense_genic_containing_exonic
LOC103946708	LOC103946707	antisense_genic_overlapping_exonic
LOC103959525	LOC103959526	antisense_genic_overlapping_exonic
MSTRG.19613	LOC103960788	antisense_genic_overlapping_exonic
LOC103954748	LOC103954747	antisense_genic_overlapping_exonic
LOC103943478	LOC103943480	antisense_genic_nested_exonic
MSTRG.28334	LOC108865678	antisense_genic_overlapping_exonic
LOC103952588	LOC103952589	antisense_genic_overlapping_exonic
LOC108865774	LOC103930133	antisense_genic_containing_exonic
LOC108868327	LOC103962493	antisense_genic_containing_exonic
MSTRG.30781	LOC108865894	antisense_genic_overlapping_exonic
LOC103933976	LOC103933975	antisense_genic_overlapping_exonic
LOC108867065	LOC103944820	antisense_genic_containing_exonic
MSTRG.32722	LOC103933723	antisense_genic_containing_exonic
MSTRG.32722	LOC103933723	antisense_genic_containing_exonic
MSTRG.30781	LOC108865894	antisense_genic_overlapping_exonic
MSTRG.16554	LOC103957302	antisense_genic_overlapping_exonic
MSTRG.32722	LOC103933723	antisense_genic_containing_exonic
MSTRG.32722	LOC103933723	antisense_genic_containing_exonic
LOC103956549	LOC103956548	antisense_genic_overlapping_exonic
MSTRG.32722	LOC103933723	antisense_genic_containing_exonic
LOC108867286	LOC103947905	antisense_genic_nested_exonic
MSTRG.30781	LOC108865894	antisense_genic_overlapping_exonic
MSTRG.34602	LOC103935631	antisense_genic_overlapping_exonic
MSTRG.32722	LOC103933723	antisense_genic_containing_exonic
MSTRG.32722	LOC103933723	antisense_genic_containing_exonic
LOC103946599	LOC103946601	antisense_genic_overlapping_exonic
MSTRG.30781	LOC108865894	antisense_genic_nested_exonic
LOC103957911	LOC103957912	antisense_genic_overlapping_exonic
MSTRG.32722	LOC103933723	antisense_genic_containing_exonic
LOC103952732	LOC103952731	antisense_genic_containing_exonic
LOC103956549	LOC103956548	antisense_genic_overlapping_exonic
LOC103967504	LOC103967524	antisense_genic_overlapping_exonic
LOC103957630	LOC103957629	antisense_genic_overlapping_exonic
MSTRG.30781	LOC108865894	antisense_genic_overlapping_exonic
LOC103946599	LOC103946601	antisense_genic_overlapping_exonic
MSTRG.32722	LOC103933723	antisense_genic_containing_exonic
MSTRG.32722	LOC103933723	antisense_genic_containing_exonic
MSTRG.32722	LOC103933723	antisense_genic_overlapping_exonic
LOC103960114	LOC103960112	antisense_genic_containing_exonic
LOC103940886	LOC103940887	antisense_genic_overlapping_exonic
LOC108868746	LOC103967767	antisense_genic_overlapping_exonic
LOC108867624	LOC103952846	antisense_genic_overlapping_exonic
LOC103960608	LOC103960609	antisense_genic_overlapping_exonic
MSTRG.16419	LOC103957185	antisense_genic_overlapping_exonic
MSTRG.28398	LOC103928983	antisense_genic_overlapping_exonic
MSTRG.32300	LOC103933248	antisense_genic_overlapping_exonic
MSTRG.27775	LOC103928264	antisense_genic_overlapping_exonic
MSTRG.32196	LOC103933153	antisense_genic_overlapping_exonic
MSTRG.16810	LOC103957675	antisense_genic_overlapping_exonic
MSTRG.30781	LOC108865894	antisense_genic_overlapping_exonic
LOC103947477	LOC103947476	antisense_genic_containing_exonic
LOC108866697	LOC103940436	antisense_genic_overlapping_exonic
MSTRG.23982	LOC103965646	antisense_genic_containing_exonic
LOC108867376	LOC103948968	antisense_genic_containing_exonic
LOC103939185	LOC103939182	antisense_genic_containing_exonic
LOC103935150	LOC103935159	antisense_genic_overlapping_exonic
MSTRG.32722	LOC103933723	antisense_genic_containing_exonic
MSTRG.32722	LOC103933723	antisense_genic_containing_exonic
LOC103928711	LOC103928712	antisense_genic_overlapping_exonic
LOC103954899	LOC103954897	antisense_genic_overlapping_exonic
LOC103949889	LOC103949886	antisense_genic_containing_exonic
LOC103967057	LOC103967056	antisense_genic_containing_exonic
MSTRG.36707	LOC103937867	antisense_genic_overlapping_exonic
LOC103941343	LOC103941349	antisense_genic_nested_exonic
MSTRG.19681	LOC103960834	antisense_genic_nested_exonic
LOC103937135	LOC103937136	antisense_genic_overlapping_exonic
MSTRG.15140	LOC103955713	antisense_genic_nested_exonic
MSTRG.32722	LOC103933723	antisense_genic_containing_exonic
MSTRG.30781	LOC108865894	antisense_genic_overlapping_exonic
LOC103964424	LOC103964423	antisense_genic_overlapping_exonic
MSTRG.32722	LOC103933723	antisense_genic_containing_exonic
LOC103944120	LOC108867019	antisense_genic_nested_exonic
LOC108867106	LOC103945331	antisense_genic_overlapping_exonic
MSTRG.32722	LOC103933723	antisense_genic_containing_exonic
LOC103927735	LOC103927733	antisense_genic_nested_exonic
LOC108866512	LOC103938335	antisense_genic_overlapping_exonic
LOC103933609	LOC103933608	antisense_genic_overlapping_exonic
LOC103957917	LOC103957916	antisense_genic_overlapping_exonic
MSTRG.30781	LOC108865894	antisense_genic_overlapping_exonic
MSTRG.4671	LOC103943651	antisense_genic_overlapping_exonic
LOC103931594	LOC103931593	antisense_genic_containing_exonic
MSTRG.7814	LOC103947245	antisense_genic_overlapping_exonic
LOC103946599	LOC103946601	antisense_genic_overlapping_exonic
LOC103946599	LOC103946601	antisense_genic_overlapping_exonic
LOC103932876	LOC103932874	antisense_genic_containing_exonic
LOC103939140	LOC108866578	antisense_genic_containing_exonic
LOC103935150	LOC103935159	antisense_genic_overlapping_exonic
LOC103941089	LOC103941090	antisense_genic_overlapping_exonic
MSTRG.32726	LOC103933717	antisense_genic_overlapping_exonic
LOC108868307	LOC103962135	antisense_genic_overlapping_exonic
MSTRG.32722	LOC103933723	antisense_genic_containing_exonic
MSTRG.26580	LOC103926858	antisense_genic_nested_exonic
LOC103935150	LOC103935159	antisense_genic_overlapping_exonic
MSTRG.30762	LOC103931602	antisense_genic_nested_exonic
MSTRG.32399	LOC103933354	antisense_genic_overlapping_exonic
MSTRG.19883	LOC103961038	antisense_genic_nested_exonic
LOC108865701	LOC103929284	antisense_genic_overlapping_exonic
MSTRG.12412	LOC103952568	antisense_genic_overlapping_exonic
MSTRG.6634	LOC103945920	antisense_genic_overlapping_exonic
LOC103952588	LOC103952589	antisense_genic_overlapping_exonic
MSTRG.32722	LOC103933723	antisense_genic_containing_exonic
MSTRG.18437	LOC103959456	antisense_genic_overlapping_exonic
LOC108866285	LOC103935751	antisense_genic_containing_exonic
LOC108867464	LOC103949966	antisense_genic_overlapping_exonic
MSTRG.32722	LOC103933723	antisense_genic_containing_exonic
MSTRG.33241	LOC103934319	antisense_genic_overlapping_exonic
MSTRG.30781	LOC108865894	antisense_genic_overlapping_exonic
LOC103946599	LOC103946601	antisense_genic_overlapping_exonic
MSTRG.32722	LOC103933723	antisense_genic_containing_exonic
LOC103946371	LOC103946361	antisense_genic_overlapping_exonic
MSTRG.16613	LOC103957439	antisense_genic_nested_exonic
MSTRG.32722	LOC103933723	antisense_genic_containing_exonic
MSTRG.15039	LOC103955622	antisense_genic_nested_exonic
LOC103964580	LOC103964569	antisense_genic_overlapping_exonic
LOC103943478	LOC103943480	antisense_genic_nested_exonic
LOC103958941	LOC103958937	antisense_genic_containing_exonic
MSTRG.32722	LOC103933723	antisense_genic_containing_exonic
MSTRG.35825	LOC103936893	antisense_genic_overlapping_exonic
LOC103964581	LOC103964579	antisense_genic_containing_exonic
MSTRG.30781	LOC108865894	antisense_genic_overlapping_exonic
MSTRG.37901	LOC103939214	antisense_genic_overlapping_exonic
MSTRG.113	LOC103948381	antisense_genic_overlapping_exonic
MSTRG.30781	LOC108865894	antisense_genic_overlapping_exonic
LOC103946599	LOC103946601	antisense_genic_overlapping_exonic
LOC103967989	LOC103967987	antisense_genic_containing_exonic
LOC103937490	LOC103937491	antisense_genic_overlapping_exonic
MSTRG.32722	LOC103933723	antisense_genic_containing_exonic
MSTRG.32722	LOC103933723	antisense_genic_containing_exonic
MSTRG.31967	LOC103932895	antisense_genic_nested_exonic
LOC108867146	LOC103945913	antisense_genic_overlapping_exonic
LOC103967512	LOC103967514	antisense_genic_overlapping_exonic
MSTRG.34204	LOC103935202	antisense_genic_nested_exonic
MSTRG.32722	LOC103933723	antisense_genic_overlapping_exonic
LOC103968004	LOC103968003	antisense_genic_containing_exonic
MSTRG.32722	LOC103933723	antisense_genic_containing_exonic
LOC108866048	LOC103933416	antisense_genic_containing_exonic
MSTRG.34507	LOC103935518	antisense_genic_overlapping_exonic
LOC103929983	LOC103929980	antisense_genic_containing_exonic
LOC103938013	LOC103938012	antisense_genic_containing_exonic
LOC108868120	LOC103959673	antisense_genic_containing_exonic
MSTRG.11605	LOC103951737	antisense_genic_overlapping_exonic
LOC108867103	LOC103945248	antisense_genic_overlapping_exonic
MSTRG.6855	LOC103946143	antisense_genic_overlapping_exonic
MSTRG.32722	LOC103933723	antisense_genic_containing_exonic
MSTRG.32722	LOC103933723	antisense_genic_containing_exonic
MSTRG.12882	LOC103953100	antisense_genic_overlapping_exonic
MSTRG.15452	LOC108867865	antisense_genic_containing_exonic
LOC108868715	LOC103967317	antisense_genic_containing_exonic
LOC103943165	LOC103943166	antisense_genic_overlapping_exonic
MSTRG.32651	LOC103933647	antisense_genic_overlapping_exonic
MSTRG.16562	LOC103957307	antisense_genic_nested_exonic
LOC103960889	LOC103960894	antisense_genic_overlapping_exonic
LOC103953911	LOC103953912	antisense_genic_overlapping_exonic
MSTRG.29444	LOC103930212	antisense_genic_nested_exonic
LOC108866112	LOC103934066	antisense_genic_overlapping_exonic
MSTRG.30781	LOC108865894	antisense_genic_overlapping_exonic
LOC108867141	LOC103945790	antisense_genic_containing_exonic
LOC108868547	LOC103965325	antisense_genic_overlapping_exonic
LOC103943478	LOC103943480	antisense_genic_nested_exonic
LOC103944471	LOC103944472	antisense_genic_overlapping_exonic
MSTRG.18813	LOC103959947	antisense_genic_nested_exonic
LOC103954905	LOC103954907	antisense_genic_overlapping_exonic
LOC108868603	LOC103965936	antisense_genic_containing_exonic
LOC108867438	LOC103949700	antisense_genic_overlapping_exonic
LOC103958849	LOC103958848	antisense_genic_overlapping_exonic
LOC108866808	LOC103941698	antisense_genic_overlapping_exonic
MSTRG.32722	LOC103933723	antisense_genic_overlapping_exonic
MSTRG.1305	LOC103955448	antisense_genic_overlapping_exonic
MSTRG.6364	LOC103945658	antisense_genic_overlapping_exonic
LOC108867106	LOC103945331	antisense_genic_overlapping_exonic
LOC103950069	LOC103950070	antisense_genic_nested_exonic
MSTRG.33997	LOC103935041	antisense_genic_nested_exonic
MSTRG.30262	LOC103931091	antisense_genic_overlapping_exonic
MSTRG.30781	LOC108865894	antisense_genic_overlapping_exonic
LOC103943165	LOC103943166	antisense_genic_overlapping_exonic
LOC108867171	LOC103946240	antisense_genic_containing_exonic
MSTRG.34857	LOC103935873	antisense_genic_overlapping_exonic
LOC103944312	LOC103938414	antisense_genic_containing_exonic
LOC108866894	LOC103942335	antisense_genic_overlapping_exonic
LOC103956549	LOC103956548	antisense_genic_overlapping_exonic
LOC103932314	LOC103932315	antisense_genic_overlapping_exonic
MSTRG.38688	LOC103940091	antisense_genic_overlapping_exonic
LOC103946599	LOC103946601	antisense_genic_overlapping_exonic
LOC108867240	LOC103947284	antisense_genic_overlapping_exonic
LOC103961703	LOC103961702	antisense_genic_nested_exonic
LOC103947812	LOC103947810	antisense_genic_containing_exonic
MSTRG.5403	LOC103944520	antisense_genic_overlapping_exonic
LOC103955994	LOC103955996	antisense_genic_overlapping_exonic
MSTRG.39193	LOC103940638	antisense_genic_overlapping_exonic
MSTRG.26475	LOC103926761	antisense_genic_overlapping_exonic
MSTRG.30781	LOC108865894	antisense_genic_containing_exonic
LOC103935715	LOC103935714	antisense_genic_overlapping_exonic
LOC108868445	LOC103964115	antisense_genic_containing_exonic
LOC103952588	LOC103952589	antisense_genic_overlapping_exonic
MSTRG.32651	LOC103933647	antisense_genic_overlapping_exonic
LOC108868741	LOC103967725	antisense_genic_containing_exonic
LOC108867172	LOC103946243	antisense_genic_containing_exonic
LOC108867034	LOC103944398	antisense_genic_containing_exonic
MSTRG.16108	LOC103956832	antisense_genic_containing_exonic
LOC108867588	LOC108867586	antisense_genic_containing_exonic
MSTRG.36253	LOC103937353	antisense_genic_overlapping_exonic
LOC103928330	LOC103928329	antisense_genic_containing_exonic
MSTRG.30084	LOC103930881	antisense_genic_overlapping_exonic
LOC108865456	LOC103929838	antisense_genic_overlapping_exonic
LOC108866143	LOC103934410	antisense_genic_overlapping_exonic
LOC103965889	LOC103965888	antisense_genic_containing_exonic
MSTRG.18788	LOC108868132	antisense_genic_overlapping_exonic
MSTRG.32722	LOC103933723	antisense_genic_containing_exonic
LOC108866252	LOC103935311	antisense_genic_overlapping_exonic
LOC103946599	LOC103946601	antisense_genic_overlapping_exonic
LOC103956313	LOC103956312	antisense_genic_overlapping_exonic
MSTRG.36253	LOC103937353	antisense_genic_nested_exonic
LOC103956231	LOC103956232	antisense_genic_overlapping_exonic
MSTRG.16108	LOC103956832	antisense_genic_containing_exonic
MSTRG.25298	LOC103967054	antisense_genic_overlapping_exonic
MSTRG.32722	LOC103933723	antisense_genic_containing_exonic
LOC108868282	LOC103961866	antisense_genic_containing_exonic
MSTRG.30781	LOC108865894	antisense_genic_containing_exonic
LOC103952588	LOC103952589	antisense_genic_overlapping_exonic
LOC108867513	LOC103951039	antisense_genic_containing_exonic
LOC103934637	LOC103934636	antisense_genic_containing_exonic
LOC103950038	LOC103950040	antisense_genic_overlapping_exonic
LOC108868374	LOC103963165	antisense_genic_containing_exonic
LOC108868498	LOC103964801	antisense_genic_overlapping_exonic
MSTRG.32722	LOC103933723	antisense_genic_containing_exonic
MSTRG.6654	LOC103946056	antisense_genic_overlapping_exonic
MSTRG.29444	LOC103930212	antisense_genic_nested_exonic
MSTRG.32722	LOC103933723	antisense_genic_containing_exonic
MSTRG.9322	LOC103948982	antisense_genic_nested_exonic
MSTRG.30781	LOC108865894	antisense_genic_containing_exonic
LOC108868716	LOC103967329	antisense_genic_containing_exonic
MSTRG.28334	LOC108865678	antisense_genic_overlapping_exonic
LOC103931594	LOC103931593	antisense_genic_containing_exonic
LOC103954905	LOC103954907	antisense_genic_overlapping_exonic
MSTRG.32722	LOC103933723	antisense_genic_containing_exonic
LOC103935849	LOC103935848	antisense_genic_overlapping_exonic
LOC103927541	LOC103927543	antisense_genic_overlapping_exonic
MSTRG.36707	LOC103937867	antisense_genic_overlapping_exonic
MSTRG.30781	LOC108865894	antisense_genic_overlapping_exonic
LOC108865662	LOC103928831	antisense_genic_overlapping_exonic
LOC103929540	LOC103929541	antisense_genic_overlapping_exonic
LOC108866987	LOC103943695	antisense_genic_overlapping_exonic
LOC103967512	LOC103967514	antisense_genic_overlapping_exonic
MSTRG.6736	LOC103946014	antisense_genic_nested_exonic
LOC103943029	LOC103943027	antisense_genic_containing_exonic
LOC108866696	LOC103940417	antisense_genic_containing_exonic
MSTRG.30019	LOC103930811	antisense_genic_nested_exonic
MSTRG.30781	LOC108865894	antisense_genic_overlapping_exonic
MSTRG.2024	LOC103961652	antisense_genic_overlapping_exonic
LOC108865799	LOC103930396	antisense_genic_containing_exonic
LOC103961217	LOC103961215	antisense_genic_overlapping_exonic
LOC108867318	LOC103948429	antisense_genic_containing_exonic
MSTRG.40704	LOC103942366	antisense_genic_containing_exonic
LOC103955668	LOC103955665	antisense_genic_containing_exonic
MSTRG.1107	LOC103950522	antisense_genic_nested_exonic
LOC103935715	LOC103935714	antisense_genic_overlapping_exonic
MSTRG.33241	LOC103934319	antisense_genic_overlapping_exonic
LOC108867106	LOC103945331	antisense_genic_overlapping_exonic
MSTRG.32722	LOC103933723	antisense_genic_containing_exonic
MSTRG.32722	LOC103933723	antisense_genic_containing_exonic
LOC108867677	LOC103953591	antisense_genic_containing_exonic
LOC108865904	LOC103931678	antisense_genic_overlapping_exonic
MSTRG.19935	LOC103961102	antisense_genic_overlapping_exonic
LOC103963263	LOC103963264	antisense_genic_containing_exonic
LOC108867425	LOC103949550	antisense_genic_overlapping_exonic
MSTRG.25298	LOC103967054	antisense_genic_overlapping_exonic
LOC108867924	LOC103956912	antisense_genic_containing_exonic
LOC103944671	LOC103944674	antisense_genic_overlapping_exonic
LOC103957944	LOC103957945	antisense_genic_containing_exonic
MSTRG.31971	LOC103932897	antisense_genic_overlapping_exonic
LOC103930469	LOC103930470	antisense_genic_overlapping_exonic
MSTRG.11069	LOC103951080	antisense_genic_overlapping_exonic
MSTRG.30781	LOC108865894	antisense_genic_overlapping_exonic
MSTRG.12084	LOC103952199	antisense_genic_overlapping_exonic
MSTRG.32722	LOC103933723	antisense_genic_containing_exonic
LOC108865903	LOC103931681	antisense_genic_overlapping_exonic
LOC103931139	LOC103931140	antisense_genic_overlapping_exonic
LOC103967270	LOC103967266	antisense_genic_containing_exonic
LOC108866913	LOC103942745	antisense_genic_overlapping_exonic
LOC108866344	LOC103936465	antisense_genic_containing_exonic
MSTRG.26897	LOC103927282	antisense_genic_overlapping_exonic
LOC103955877	LOC103955876	antisense_genic_containing_exonic
LOC103949831	LOC103949830	antisense_genic_containing_exonic
LOC103965440	LOC103965441	antisense_genic_overlapping_exonic
MSTRG.36797	LOC103937976	antisense_genic_overlapping_exonic
LOC108866472	LOC103937976	antisense_genic_overlapping_exonic
MSTRG.25375	LOC103967156	antisense_genic_overlapping_exonic
MSTRG.12118	LOC103952222	antisense_genic_containing_exonic
LOC103955894	CAD	antisense_genic_containing_exonic
MSTRG.21032	LOC103962310	antisense_genic_nested_exonic
LOC103944380	LOC103944446	antisense_genic_overlapping_exonic
MSTRG.9774	LOC103949528	antisense_genic_overlapping_exonic
LOC103946599	LOC103946601	antisense_genic_overlapping_exonic
LOC108866962	LOC103943024	antisense_genic_overlapping_exonic
MSTRG.32722	LOC103933723	antisense_genic_containing_exonic
LOC103956549	LOC103956548	antisense_genic_overlapping_exonic
MSTRG.16561	LOC103957307	antisense_genic_nested_exonic
LOC108868255	LOC103961535	antisense_genic_containing_exonic
MSTRG.5695	LOC103944870	antisense_genic_nested_exonic
LOC108866818	LOC103941953	antisense_genic_containing_exonic
MSTRG.32722	LOC103933723	antisense_genic_containing_exonic
MSTRG.13645	LOC103954060	antisense_genic_overlapping_exonic
MSTRG.18828	LOC103959949	antisense_genic_overlapping_exonic
MSTRG.6037	LOC103945265	antisense_genic_overlapping_exonic
LOC103932606	LOC103932607	antisense_genic_nested_exonic
MSTRG.25298	LOC103967054	antisense_genic_overlapping_exonic
MSTRG.23713	LOC103965361	antisense_genic_nested_exonic
MSTRG.16124	LOC103956820	antisense_genic_overlapping_exonic
MSTRG.32722	LOC103933723	antisense_genic_containing_exonic
LOC103957944	LOC103957945	antisense_genic_containing_exonic
LOC103946599	LOC103946601	antisense_genic_overlapping_exonic
MSTRG.6222	LOC103945483	antisense_genic_nested_exonic
MSTRG.8339	LOC103947829	antisense_genic_overlapping_exonic
MSTRG.29421	LOC103930172	antisense_genic_nested_exonic
MSTRG.36707	LOC103937867	antisense_genic_overlapping_exonic
LOC103927996	LOC103927994	antisense_genic_containing_exonic
LOC103952588	LOC103952589	antisense_genic_overlapping_exonic
LOC103939188	LOC103939187	antisense_genic_containing_exonic
LOC108866575	LOC103939115	antisense_genic_containing_exonic
LOC103959903	LOC103959904	antisense_genic_overlapping_exonic
LOC108867225	LOC103947100	antisense_genic_nested_exonic
LOC103965426	LOC103965425	antisense_genic_overlapping_exonic
LOC108868640	LOC103966491	antisense_genic_containing_exonic
LOC103935484	LOC103935485	antisense_genic_overlapping_exonic
MSTRG.34602	LOC103935631	antisense_genic_overlapping_exonic
LOC103946599	LOC103946601	antisense_genic_overlapping_exonic
MSTRG.32627	LOC103933627	antisense_genic_nested_exonic
LOC103933952	LOC103933941	antisense_genic_containing_exonic
MSTRG.32722	LOC103933723	antisense_genic_containing_exonic
MSTRG.32722	LOC103933723	antisense_genic_overlapping_exonic
MSTRG.34857	LOC103935873	antisense_genic_overlapping_exonic
LOC103946599	LOC103946601	antisense_genic_overlapping_exonic
MSTRG.32722	LOC103933723	antisense_genic_overlapping_exonic
MSTRG.23305	LOC103964857	antisense_genic_overlapping_exonic
LOC108865483	LOC103968104	antisense_genic_containing_exonic
MSTRG.3175	LOC103932496	antisense_genic_nested_exonic
MSTRG.32722	LOC103933723	antisense_genic_containing_exonic
MSTRG.1350	LOC103952930	antisense_genic_overlapping_exonic
LOC108867528	LOC103951171	antisense_genic_nested_exonic
LOC103949690	LOC103949687	antisense_genic_overlapping_exonic
LOC103950865	LOC103950873	antisense_genic_overlapping_exonic
LOC103927844	LOC103927845	antisense_genic_overlapping_exonic
MSTRG.31967	LOC103932895	antisense_genic_nested_exonic
LOC103953864	LOC103953863	antisense_genic_overlapping_exonic
LOC103957294	LOC103957291	antisense_genic_overlapping_exonic
MSTRG.6363	LOC103945658	antisense_genic_nested_exonic
LOC103950352	LOC103950351	antisense_genic_overlapping_exonic
LOC103959083	LOC103959038	antisense_genic_overlapping_exonic
MSTRG.32722	LOC103933723	antisense_genic_containing_exonic
MSTRG.6736	LOC103946014	antisense_genic_nested_exonic
MSTRG.28081	LOC103928625	antisense_genic_overlapping_exonic
MSTRG.11069	LOC103951080	antisense_genic_overlapping_exonic
LOC103937081	LOC103937079	antisense_genic_containing_exonic
LOC103955271	LOC103955268	antisense_genic_overlapping_exonic
LOC103956549	LOC103956548	antisense_genic_overlapping_exonic
LOC108867413	LOC103949410	antisense_genic_nested_exonic
MSTRG.30781	LOC108865894	antisense_genic_overlapping_exonic
MSTRG.726	LOC103945999	antisense_genic_overlapping_exonic
MSTRG.6703	LOC108867149	antisense_genic_overlapping_exonic
MSTRG.32722	LOC103933723	antisense_genic_containing_exonic
MSTRG.30781	LOC108865894	antisense_genic_overlapping_exonic
MSTRG.6034	LOC103945265	antisense_genic_nested_exonic
MSTRG.4483	LOC103943422	antisense_genic_overlapping_exonic
MSTRG.6269	LOC103945526	antisense_genic_overlapping_exonic
LOC108866685	LOC103940309	antisense_genic_containing_exonic
LOC108867915	LOC103956826	antisense_genic_overlapping_exonic
LOC108866688	LOC103940322	antisense_genic_containing_exonic
MSTRG.11069	LOC103951080	antisense_genic_overlapping_exonic
LOC108867991	LOC103957852	antisense_genic_containing_exonic
LOC103943478	LOC103943480	antisense_genic_nested_exonic
MSTRG.32722	LOC103933723	antisense_genic_overlapping_exonic
MSTRG.32722	LOC103933717	antisense_genic_overlapping_exonic
MSTRG.39103	LOC103940558	antisense_genic_overlapping_exonic
LOC103960611	LOC103960610	antisense_genic_overlapping_exonic
MSTRG.30781	LOC108865894	antisense_genic_overlapping_exonic
LOC108865697	LOC103929116	antisense_genic_overlapping_exonic
LOC103967504	LOC103967524	antisense_genic_overlapping_exonic
LOC103960716	LOC103960730	antisense_genic_nested_exonic
LOC108866963	LOC103943062	antisense_genic_overlapping_exonic
LOC103942337	LOC103942336	antisense_genic_containing_exonic
LOC108866579	LOC103939136	antisense_genic_containing_exonic
MSTRG.32722	LOC103933723	antisense_genic_containing_exonic

## Sheet: Table S5
Table S5 Cis-functional lncRNAs and corresponding neighboring protein-coding genes
lncRNAGeneID	mRNAGeneID	Distance	lncRNAGenePos	mRNAGenePos	mRNAGeneGO	mRNAGeneKEGG	mRNAGeneSwissprot	mRNAGeneNRDescription
MSTRG.10002	LOC103949806	36135	NW_008988106.1[-]147352-148012	NW_008988106.1[-]109218-111217	-	K03676	sp|Q0J3L4|GRS10_ORYSJ Monothiol glutaredoxin-S10 OS=Oryza sativa subsp. japonica GN=GRXS10 PE=2 SV=2	gi|694382455|ref|XP_009367237.1| PREDICTED: monothiol glutaredoxin-S12, chloroplastic-like [Pyrus x bretschneideri] &gt;gi|694409712|ref|XP_009379483.1| PREDICTED: monothiol glutaredoxin-S12, chloroplastic-like [Pyrus x bretschneideri]
MSTRG.10002	LOC103949800	94851	NW_008988106.1[-]147352-148012	NW_008988106.1[-]49074-52501	GO:0006886;GO:0030131;GO:0016192	K12393	sp|O22715|AP1M2_ARATH AP-1 complex subunit mu-2 OS=Arabidopsis thaliana GN=AP1M2 PE=1 SV=1	gi|694357098|ref|XP_009359189.1| PREDICTED: AP-1 complex subunit mu-2 [Pyrus x bretschneideri]
MSTRG.10002	LOC103949799	98534	NW_008988106.1[-]147352-148012	NW_008988106.1[+]45984-48818	GO:0016846	K16903	sp|Q9S7N2|TAA1_ARATH L-tryptophan--pyruvate aminotransferase 1 OS=Arabidopsis thaliana GN=TAA1 PE=1 SV=1	gi|694357094|ref|XP_009359187.1| PREDICTED: L-tryptophan--pyruvate aminotransferase 1-like [Pyrus x bretschneideri]
MSTRG.10002	LOC103949801	77807	NW_008988106.1[-]147352-148012	NW_008988106.1[+]66093-69545	GO:0008152;GO:0016757	-	sp|O66576|TRPD_AQUAE Anthranilate phosphoribosyltransferase OS=Aquifex aeolicus (strain VF5) GN=trpD PE=3 SV=1	gi|694357101|ref|XP_009359190.1| PREDICTED: uncharacterized protein LOC103949801 [Pyrus x bretschneideri]
MSTRG.10002	LOC103949820	86439	NW_008988106.1[-]147352-148012	NW_008988106.1[-]234451-235632	-	-	-	gi|694357192|ref|XP_009359215.1| PREDICTED: cell wall integrity and stress response component 1-like [Pyrus x bretschneideri]
MSTRG.10002	LOC103949803	69239	NW_008988106.1[-]147352-148012	NW_008988106.1[+]73880-78113	GO:0016021	-	sp|Q9LIN9|PAGR_ARATH Protein PECTIC ARABINOGALACTAN SYNTHESIS-RELATED OS=Arabidopsis thaliana GN=PAGR PE=2 SV=1	gi|694357109|ref|XP_009359192.1| PREDICTED: uncharacterized protein At1g04910 [Pyrus x bretschneideri]
MSTRG.10002	LOC103949819	73818	NW_008988106.1[-]147352-148012	NW_008988106.1[-]221830-224397	GO:0055114;GO:0016491	K22374	sp|Q9SQ64|COR2_PAPSO Non-functional NADPH-dependent codeinone reductase 2 OS=Papaver somniferum GN=COR2 PE=1 SV=1	gi|694357188|ref|XP_009359214.1| PREDICTED: non-functional NADPH-dependent codeinone reductase 2-like [Pyrus x bretschneideri]
MSTRG.10002	LOC108867443	1525	NW_008988106.1[-]147352-148012	NW_008988106.1[+]145059-145827	GO:0046872	K16285	sp|Q9SI09|XERIC_ARATH Probable E3 ubiquitin-protein ligase XERICO OS=Arabidopsis thaliana GN=XERICO PE=1 SV=1	gi|658009753|ref|XP_008340097.1| PREDICTED: E3 ubiquitin-protein ligase RNF181 [Malus domestica]
MSTRG.10002	LOC103949810	46729	NW_008988106.1[-]147352-148012	NW_008988106.1[+]96653-100623	-	-	sp|Q9LIN5|IF4B1_ARATH Eukaryotic translation initiation factor 4B1 OS=Arabidopsis thaliana GN=EIF4B1 PE=1 SV=1	gi|694357136|ref|XP_009359201.1| PREDICTED: uncharacterized protein LOC103949810 isoform X4 [Pyrus x bretschneideri]
MSTRG.10002	LOC103949811	28389	NW_008988106.1[-]147352-148012	NW_008988106.1[-]116854-118963	-	-	-	gi|694357139|ref|XP_009359202.1| PREDICTED: uncharacterized protein LOC103949811 [Pyrus x bretschneideri]
MSTRG.10002	LOC103949817	30139	NW_008988106.1[-]147352-148012	NW_008988106.1[+]178151-182737	-	-	sp|Q9C9V6|Y1790_ARATH BTB/POZ domain-containing protein At1g67900 OS=Arabidopsis thaliana GN=At1g67900 PE=1 SV=1	gi|694357164|ref|XP_009359209.1| PREDICTED: BTB/POZ domain-containing protein At1g67900 [Pyrus x bretschneideri]
MSTRG.10002	LOC103949813	2534	NW_008988106.1[-]147352-148012	NW_008988106.1[-]150546-153449	GO:0003830;GO:0006487;GO:0016021	K00737	sp|Q02527|MGAT3_RAT Beta-1,4-mannosyl-glycoprotein 4-beta-N-acetylglucosaminyltransferase OS=Rattus norvegicus GN=Mgat3 PE=1 SV=2	gi|694357155|ref|XP_009359207.1| PREDICTED: uncharacterized protein LOC103949813 [Pyrus x bretschneideri]
MSTRG.10002	LOC103949926	83649	NW_008988106.1[-]147352-148012	NW_008988106.1[+]62221-63703	-	K00430	sp|A7QEU4|PER5_VITVI Peroxidase 5 OS=Vitis vinifera GN=GSVIVT00037159001 PE=1 SV=2	gi|694357648|ref|XP_009359340.1| PREDICTED: peroxidase 44-like [Pyrus x bretschneideri]
MSTRG.10002	LOC103949809	35521	NW_008988106.1[-]147352-148012	NW_008988106.1[+]101946-111831	GO:0016788	-	sp|Q9LIN2|GDL53_ARATH GDSL esterase/lipase At3g26430 OS=Arabidopsis thaliana GN=At3g26430 PE=2 SV=1	gi|658010232|ref|XP_008340355.1| PREDICTED: GDSL esterase/lipase At3g26430-like [Malus domestica]
MSTRG.10002	LOC103949924	90582	NW_008988106.1[-]147352-148012	NW_008988106.1[-]53592-56770	GO:0004674;GO:0005524;GO:0016021;GO:0006468	-	sp|F4IB81|LYK3_ARATH LysM domain receptor-like kinase 3 OS=Arabidopsis thaliana GN=LYK3 PE=2 SV=1	gi|694357642|ref|XP_009359338.1| PREDICTED: lysM domain receptor-like kinase 3 [Pyrus x bretschneideri]
MSTRG.10002	LOC103949814	10045	NW_008988106.1[-]147352-148012	NW_008988106.1[+]158057-158558	GO:0008289;GO:0006869	-	sp|P85206|NLTP2_ACTDE Non-specific lipid-transfer protein 2 OS=Actinidia deliciosa PE=1 SV=1	gi|694357158|ref|XP_009359208.1| PREDICTED: non-specific lipid-transfer protein 2-like [Pyrus x bretschneideri]
MSTRG.10002	LOC103949805	59516	NW_008988106.1[-]147352-148012	NW_008988106.1[+]86294-87836	-	-	sp|Q9FXE3|SUFE2_ARATH SufE-like protein 2, chloroplastic OS=Arabidopsis thaliana GN=SUFE2 PE=2 SV=1	gi|694357116|ref|XP_009359194.1| PREDICTED: sufE-like protein 2, chloroplastic [Pyrus x bretschneideri]
MSTRG.10002	LOC103949812	5198	NW_008988106.1[-]147352-148012	NW_008988106.1[+]137345-142154	-	-	-	gi|694357148|ref|XP_009359205.1| PREDICTED: uncharacterized protein LOC103949812 isoform X2 [Pyrus x bretschneideri]
MSTRG.10002	LOC103949931	78593	NW_008988106.1[-]147352-148012	NW_008988106.1[-]226605-227306	GO:0046872;GO:0055114;GO:0016491	-	sp|Q9FLV0|DMR6_ARATH Protein DOWNY MILDEW RESISTANCE 6 OS=Arabidopsis thaliana GN=DMR6 PE=1 SV=1	gi|1035902912|gb|OAY32511.1| hypothetical protein MANES_13G024000 [Manihot esculenta]
MSTRG.10002	LOC103949925	86701	NW_008988106.1[-]147352-148012	NW_008988106.1[+]59028-60651	GO:0020037;GO:0055114;GO:0006979;GO:0046872;GO:0098869;GO:0004601;GO:0005576;GO:0042744	K00430	sp|A7QEU4|PER5_VITVI Peroxidase 5 OS=Vitis vinifera GN=GSVIVT00037159001 PE=1 SV=2	gi|694357645|ref|XP_009359339.1| PREDICTED: peroxidase 57-like [Pyrus x bretschneideri]
MSTRG.10002	LOC103949804	74117	NW_008988106.1[-]147352-148012	NW_008988106.1[-]70363-73235	GO:0009116;GO:0016740	-	sp|Q9XGA0|KPRS3_SPIOL Ribose-phosphate pyrophosphokinase 3, mitochondrial OS=Spinacia oleracea GN=PRS3 PE=2 SV=1	gi|694357113|ref|XP_009359193.1| PREDICTED: ribose-phosphate pyrophosphokinase 4 [Pyrus x bretschneideri]
MSTRG.10002	LOC103949928	30829	NW_008988106.1[-]147352-148012	NW_008988106.1[+]111749-116523	GO:0016298	-	sp|Q9LIN2|GDL53_ARATH GDSL esterase/lipase At3g26430 OS=Arabidopsis thaliana GN=At3g26430 PE=2 SV=1	gi|694357656|ref|XP_009359342.1| PREDICTED: LOW QUALITY PROTEIN: GDSL esterase/lipase At3g26430-like [Pyrus x bretschneideri]
MSTRG.10002	LOC103949802	63195	NW_008988106.1[-]147352-148012	NW_008988106.1[+]79697-84157	-	-	sp|Q9QWR8|NAGAB_MOUSE Alpha-N-acetylgalactosaminidase OS=Mus musculus GN=Naga PE=1 SV=2	gi|694357105|ref|XP_009359191.1| PREDICTED: uncharacterized protein LOC103949802 [Pyrus x bretschneideri]
MSTRG.10005	LOC103949806	73584	NW_008988106.1[-]184801-185756	NW_008988106.1[-]109218-111217	-	K03676	sp|Q0J3L4|GRS10_ORYSJ Monothiol glutaredoxin-S10 OS=Oryza sativa subsp. japonica GN=GRXS10 PE=2 SV=2	gi|694382455|ref|XP_009367237.1| PREDICTED: monothiol glutaredoxin-S12, chloroplastic-like [Pyrus x bretschneideri] &gt;gi|694409712|ref|XP_009379483.1| PREDICTED: monothiol glutaredoxin-S12, chloroplastic-like [Pyrus x bretschneideri]
MSTRG.10005	LOC103949820	48695	NW_008988106.1[-]184801-185756	NW_008988106.1[-]234451-235632	-	-	-	gi|694357192|ref|XP_009359215.1| PREDICTED: cell wall integrity and stress response component 1-like [Pyrus x bretschneideri]
MSTRG.10005	LOC103949826	92886	NW_008988106.1[-]184801-185756	NW_008988106.1[+]278642-280889	-	-	-	gi|694357215|ref|XP_009359222.1| PREDICTED: uncharacterized protein LOC103949826 [Pyrus x bretschneideri]
MSTRG.10005	LOC103949819	36074	NW_008988106.1[-]184801-185756	NW_008988106.1[-]221830-224397	GO:0055114;GO:0016491	K22374	sp|Q9SQ64|COR2_PAPSO Non-functional NADPH-dependent codeinone reductase 2 OS=Papaver somniferum GN=COR2 PE=1 SV=1	gi|694357188|ref|XP_009359214.1| PREDICTED: non-functional NADPH-dependent codeinone reductase 2-like [Pyrus x bretschneideri]
MSTRG.10005	LOC103949821	76750	NW_008988106.1[-]184801-185756	NW_008988106.1[+]262506-268016	GO:0005315;GO:0016021;GO:0035435;GO:0009941;GO:0009673	K14640	sp|Q38954|PHT21_ARATH Inorganic phosphate transporter 2-1, chloroplastic OS=Arabidopsis thaliana GN=PHT2-1 PE=1 SV=1	gi|694357195|ref|XP_009359216.1| PREDICTED: inorganic phosphate transporter 2-1, chloroplastic [Pyrus x bretschneideri]
MSTRG.10005	LOC103949827	95639	NW_008988106.1[-]184801-185756	NW_008988106.1[+]281395-282095	GO:0015934;GO:0006412;GO:0003735	K02900	sp|P49637|R27A3_ARATH 60S ribosomal protein L27a-3 OS=Arabidopsis thaliana GN=RPL27AC PE=2 SV=2	gi|694357219|ref|XP_009359223.1| PREDICTED: 60S ribosomal protein L27a-3 [Pyrus x bretschneideri]
MSTRG.10005	LOC108867443	38974	NW_008988106.1[-]184801-185756	NW_008988106.1[+]145059-145827	GO:0046872	K16285	sp|Q9SI09|XERIC_ARATH Probable E3 ubiquitin-protein ligase XERICO OS=Arabidopsis thaliana GN=XERICO PE=1 SV=1	gi|658009753|ref|XP_008340097.1| PREDICTED: E3 ubiquitin-protein ligase RNF181 [Malus domestica]
MSTRG.10005	LOC103949810	84178	NW_008988106.1[-]184801-185756	NW_008988106.1[+]96653-100623	-	-	sp|Q9LIN5|IF4B1_ARATH Eukaryotic translation initiation factor 4B1 OS=Arabidopsis thaliana GN=EIF4B1 PE=1 SV=1	gi|694357136|ref|XP_009359201.1| PREDICTED: uncharacterized protein LOC103949810 isoform X4 [Pyrus x bretschneideri]
MSTRG.10005	LOC103949811	65838	NW_008988106.1[-]184801-185756	NW_008988106.1[-]116854-118963	-	-	-	gi|694357139|ref|XP_009359202.1| PREDICTED: uncharacterized protein LOC103949811 [Pyrus x bretschneideri]
MSTRG.10005	LOC103949817	2064	NW_008988106.1[-]184801-185756	NW_008988106.1[+]178151-182737	-	-	sp|Q9C9V6|Y1790_ARATH BTB/POZ domain-containing protein At1g67900 OS=Arabidopsis thaliana GN=At1g67900 PE=1 SV=1	gi|694357164|ref|XP_009359209.1| PREDICTED: BTB/POZ domain-containing protein At1g67900 [Pyrus x bretschneideri]
MSTRG.10005	LOC103949932	96423	NW_008988106.1[-]184801-185756	NW_008988106.1[-]282179-286564	GO:0016021;GO:0015238;GO:0015297;GO:0006855	K03327	sp|Q9LS19|DTX30_ARATH Protein DETOXIFICATION 30 OS=Arabidopsis thaliana GN=DTX30 PE=2 SV=1	gi|694357665|ref|XP_009359346.1| PREDICTED: protein TRANSPARENT TESTA 12-like [Pyrus x bretschneideri]
MSTRG.10005	LOC103949813	31352	NW_008988106.1[-]184801-185756	NW_008988106.1[-]150546-153449	GO:0003830;GO:0006487;GO:0016021	K00737	sp|Q02527|MGAT3_RAT Beta-1,4-mannosyl-glycoprotein 4-beta-N-acetylglucosaminyltransferase OS=Rattus norvegicus GN=Mgat3 PE=1 SV=2	gi|694357155|ref|XP_009359207.1| PREDICTED: uncharacterized protein LOC103949813 [Pyrus x bretschneideri]
MSTRG.10005	LOC103949809	72970	NW_008988106.1[-]184801-185756	NW_008988106.1[+]101946-111831	GO:0016788	-	sp|Q9LIN2|GDL53_ARATH GDSL esterase/lipase At3g26430 OS=Arabidopsis thaliana GN=At3g26430 PE=2 SV=1	gi|658010232|ref|XP_008340355.1| PREDICTED: GDSL esterase/lipase At3g26430-like [Malus domestica]
MSTRG.10005	LOC103949825	82499	NW_008988106.1[-]184801-185756	NW_008988106.1[-]268255-269093	-	-	-	gi|694357212|ref|XP_009359221.1| PREDICTED: uncharacterized protein LOC103949825 [Pyrus x bretschneideri]
MSTRG.10005	LOC103949814	26243	NW_008988106.1[-]184801-185756	NW_008988106.1[+]158057-158558	GO:0008289;GO:0006869	-	sp|P85206|NLTP2_ACTDE Non-specific lipid-transfer protein 2 OS=Actinidia deliciosa PE=1 SV=1	gi|694357158|ref|XP_009359208.1| PREDICTED: non-specific lipid-transfer protein 2-like [Pyrus x bretschneideri]
MSTRG.10005	LOC103949805	96965	NW_008988106.1[-]184801-185756	NW_008988106.1[+]86294-87836	-	-	sp|Q9FXE3|SUFE2_ARATH SufE-like protein 2, chloroplastic OS=Arabidopsis thaliana GN=SUFE2 PE=2 SV=1	gi|694357116|ref|XP_009359194.1| PREDICTED: sufE-like protein 2, chloroplastic [Pyrus x bretschneideri]
MSTRG.10005	LOC103949812	42647	NW_008988106.1[-]184801-185756	NW_008988106.1[+]137345-142154	-	-	-	gi|694357148|ref|XP_009359205.1| PREDICTED: uncharacterized protein LOC103949812 isoform X2 [Pyrus x bretschneideri]
MSTRG.10005	LOC103949931	40849	NW_008988106.1[-]184801-185756	NW_008988106.1[-]226605-227306	GO:0046872;GO:0055114;GO:0016491	-	sp|Q9FLV0|DMR6_ARATH Protein DOWNY MILDEW RESISTANCE 6 OS=Arabidopsis thaliana GN=DMR6 PE=1 SV=1	gi|1035902912|gb|OAY32511.1| hypothetical protein MANES_13G024000 [Manihot esculenta]
MSTRG.10005	LOC103949822	82499	NW_008988106.1[-]184801-185756	NW_008988106.1[-]268255-277639	-	-	sp|F4I6V0|RAY1_ARATH Beta-arabinofuranosyltransferase RAY1 OS=Arabidopsis thaliana GN=RAY1 PE=2 SV=1	gi|657995514|ref|XP_008390097.1| PREDICTED: LOW QUALITY PROTEIN: uncharacterized protein LOC103452384 [Malus domestica]
MSTRG.10005	LOC103949928	68278	NW_008988106.1[-]184801-185756	NW_008988106.1[+]111749-116523	GO:0016298	-	sp|Q9LIN2|GDL53_ARATH GDSL esterase/lipase At3g26430 OS=Arabidopsis thaliana GN=At3g26430 PE=2 SV=1	gi|694357656|ref|XP_009359342.1| PREDICTED: LOW QUALITY PROTEIN: GDSL esterase/lipase At3g26430-like [Pyrus x bretschneideri]
MSTRG.1005	LOC103948493	31617	NW_008988040.1[+]3832450-3832861	NW_008988040.1[+]3799290-3800833	-	-	sp|Q6NLC8|Y1648_ARATH Uncharacterized protein At1g66480 OS=Arabidopsis thaliana GN=At1g66480 PE=2 SV=1	gi|694311466|ref|XP_009357803.1| PREDICTED: uncharacterized protein At1g66480 [Pyrus x bretschneideri]
MSTRG.1005	LOC103948572	31510	NW_008988040.1[+]3832450-3832861	NW_008988040.1[+]3864371-3866606	-	-	-	gi|694311485|ref|XP_009357892.1| PREDICTED: uncharacterized protein LOC103948572 [Pyrus x bretschneideri]
MSTRG.1005	LOC103948634	87671	NW_008988040.1[+]3832450-3832861	NW_008988040.1[-]3920532-3923891	-	K09338	sp|Q8S9N6|ATB17_ARATH Homeobox-leucine zipper protein ATHB-17 OS=Arabidopsis thaliana GN=ATHB-17 PE=2 SV=1	gi|694311504|ref|XP_009357949.1| PREDICTED: homeobox-leucine zipper protein HOX3 [Pyrus x bretschneideri] &gt;gi|694311508|ref|XP_009357970.1| PREDICTED: homeobox-leucine zipper protein HOX3-like [Pyrus x bretschneideri]
MSTRG.1005	LOC103948433	96706	NW_008988040.1[+]3832450-3832861	NW_008988040.1[+]3731803-3735744	GO:0008375;GO:0016020	-	sp|Q9FLD7|GT14A_ARATH Beta-glucuronosyltransferase GlcAT14A OS=Arabidopsis thaliana GN=GLCAT14A PE=2 SV=1	gi|694311450|ref|XP_009357743.1| PREDICTED: xylosyltransferase 1-like [Pyrus x bretschneideri]
MSTRG.1005	LOC103948625	48546	NW_008988040.1[+]3832450-3832861	NW_008988040.1[+]3881407-3882143	GO:0016021	-	-	gi|694311501|ref|XP_009357942.1| PREDICTED: classical arabinogalactan protein 25-like [Pyrus x bretschneideri] &gt;gi|694311672|ref|XP_009358998.1| PREDICTED: classical arabinogalactan protein 25-like [Pyrus x bretschneideri]
MSTRG.1005	LOC103948462	65147	NW_008988040.1[+]3832450-3832861	NW_008988040.1[+]3763734-3767303	-	-	sp|P08452|Y1174_SYNP6 Uncharacterized lipoprotein syc1174_c OS=Synechococcus sp. (strain ATCC 27144 / PCC 6301 / SAUG 1402/1) GN=syc1174_c PE=3 SV=2	gi|694311457|ref|XP_009357770.1| PREDICTED: uncharacterized protein LOC103948462 [Pyrus x bretschneideri] &gt;gi|694311459|ref|XP_009357775.1| PREDICTED: uncharacterized protein LOC103948462 [Pyrus x bretschneideri]
MSTRG.1005	LOC103949563	75475	NW_008988040.1[+]3832450-3832861	NW_008988040.1[+]3754880-3756975	-	-	sp|A2RVM8|HIP37_ARATH Heavy metal-associated isoprenylated plant protein 37 OS=Arabidopsis thaliana GN=HIPP37 PE=2 SV=1	gi|694311668|ref|XP_009358957.1| PREDICTED: putative uncharacterized protein DDB_G0291812 [Pyrus x bretschneideri]
MSTRG.1005	LOC103948474	49925	NW_008988040.1[+]3832450-3832861	NW_008988040.1[+]3780465-3782525	GO:0003677	K09422	sp|Q9SZP1|MYB4_ARATH Transcription repressor MYB4 OS=Arabidopsis thaliana GN=MYB4 PE=1 SV=1	gi|694311461|ref|XP_009357784.1| PREDICTED: myb-related protein 308-like [Pyrus x bretschneideri]
MSTRG.1005	LOC103949570	42146	NW_008988040.1[+]3832450-3832861	NW_008988040.1[+]3875007-3875441	-	-	-	gi|694311670|ref|XP_009358968.1| PREDICTED: vegetative cell wall protein gp1-like [Pyrus x bretschneideri]
MSTRG.1005	LOC103948510	10399	NW_008988040.1[+]3832450-3832861	NW_008988040.1[-]3817311-3822051	GO:0004514;GO:0009435;GO:0009507	K00767	sp|Q9ZU32|NADC_ARATH Nicotinate-nucleotide pyrophosphorylase [carboxylating], chloroplastic OS=Arabidopsis thaliana GN=QPT PE=2 SV=2	gi|694311470|ref|XP_009357826.1| PREDICTED: nicotinate-nucleotide pyrophosphorylase [carboxylating], chloroplastic isoform X1 [Pyrus x bretschneideri] &gt;gi|694311473|ref|XP_009357833.1| PREDICTED: nicotinate-nucleotide pyrophosphorylase [carboxylating], chloroplastic isoform X1 [Pyrus x bretschneideri] &gt;gi|694311475|ref|XP_009357842.1| PREDICTED: nicotinate-nucleotide pyrophosphorylase [carb…
MSTRG.1005	LOC103948614	50571	NW_008988040.1[+]3832450-3832861	NW_008988040.1[-]3883432-3888619	-	-	sp|Q67Y69|WDL7_ARATH Protein WVD2-like 7 OS=Arabidopsis thaliana GN=WDL7 PE=2 SV=1	gi|694311499|ref|XP_009357938.1| PREDICTED: uncharacterized protein LOC103948614 [Pyrus x bretschneideri] &gt;gi|694311510|ref|XP_009357982.1| PREDICTED: uncharacterized protein LOC103948661 [Pyrus x bretschneideri]
MSTRG.1005	LOC103948576	34809	NW_008988040.1[+]3832450-3832861	NW_008988040.1[-]3867670-3869108	GO:0005774;GO:0005783;GO:0016021;GO:0005886	-	-	gi|694311488|ref|XP_009357898.1| PREDICTED: uncharacterized protein LOC103948576 [Pyrus x bretschneideri]
MSTRG.1005	LOC103948484	37432	NW_008988040.1[+]3832450-3832861	NW_008988040.1[+]3792208-3795018	GO:0016567;GO:0004842	-	sp|Q9C9A6|PUB10_ARATH U-box domain-containing protein 10 OS=Arabidopsis thaliana GN=PUB10 PE=2 SV=1	gi|694311464|ref|XP_009357795.1| PREDICTED: U-box domain-containing protein 11-like [Pyrus x bretschneideri]
MSTRG.1005	LOC103948451	69120	NW_008988040.1[+]3832450-3832861	NW_008988040.1[+]3760269-3763330	-	-	sp|F4I4K5|LPR1_ARATH Multicopper oxidase LPR1 OS=Arabidopsis thaliana GN=LPR1 PE=2 SV=1	gi|694311455|ref|XP_009357763.1| PREDICTED: multicopper oxidase LPR1-like [Pyrus x bretschneideri]
MSTRG.1005	LOC103948443	85692	NW_008988040.1[+]3832450-3832861	NW_008988040.1[+]3745487-3746758	GO:0046872;GO:0030001	-	sp|Q9C9A3|HIP20_ARATH Heavy metal-associated isoprenylated plant protein 20 OS=Arabidopsis thaliana GN=HIPP20 PE=1 SV=1	gi|694311453|ref|XP_009357754.1| PREDICTED: heavy metal-associated isoprenylated plant protein 26 [Pyrus x bretschneideri]
MSTRG.1005	LOC103948501	22925	NW_008988040.1[+]3832450-3832861	NW_008988040.1[-]3801368-3809525	GO:0016307;GO:0005524;GO:0046854	K00921	sp|Q9SSJ8|FAB1C_ARATH Putative 1-phosphatidylinositol-3-phosphate 5-kinase FAB1C OS=Arabidopsis thaliana GN=FAB1C PE=2 SV=1	gi|694311468|ref|XP_009357816.1| PREDICTED: LOW QUALITY PROTEIN: putative 1-phosphatidylinositol-3-phosphate 5-kinase FAB1C [Pyrus x bretschneideri]
MSTRG.1005	LOC103948583	37742	NW_008988040.1[+]3832450-3832861	NW_008988040.1[+]3870603-3872065	-	-	sp|Q9QYI7|DNJB8_MOUSE DnaJ homolog subfamily B member 8 OS=Mus musculus GN=Dnajb8 PE=2 SV=1	gi|694311490|ref|XP_009357904.1| PREDICTED: dnaJ homolog subfamily B member 8-like [Pyrus x bretschneideri]
MSTRG.1005	LOC103948593	68721	NW_008988040.1[+]3832450-3832861	NW_008988040.1[-]3901582-3905923	-	K13947	sp|Q9S7Z8|PIN3_ARATH Auxin efflux carrier component 3 OS=Arabidopsis thaliana GN=PIN3 PE=1 SV=1	gi|694311495|ref|XP_009357924.1| PREDICTED: auxin efflux carrier component 3 isoform X2 [Pyrus x bretschneideri] &gt;gi|694311515|ref|XP_009358002.1| PREDICTED: auxin efflux carrier component 3-like isoform X2 [Pyrus x bretschneideri]
MSTRG.1005	LOC103949553	94004	NW_008988040.1[+]3832450-3832861	NW_008988040.1[-]3737772-3738446	-	-	sp|Q9FGW0|FLA20_ARATH Putative fasciclin-like arabinogalactan protein 20 OS=Arabidopsis thaliana GN=FLA20 PE=3 SV=1	gi|694311665|ref|XP_009358947.1| PREDICTED: putative fasciclin-like arabinogalactan protein 20 [Pyrus x bretschneideri]
MSTRG.10068	LOC103949945	9921	NW_008988106.1[-]796740-797590	NW_008988106.1[+]807511-807747	-	-	-	gi|694357691|ref|XP_009359356.1| PREDICTED: uncharacterized protein LOC103949945 [Pyrus x bretschneideri]
MSTRG.10068	LOC103949898	80638	NW_008988106.1[-]796740-797590	NW_008988106.1[+]878228-881607	-	-	sp|Q9LRB5|LHT2_ARATH Lysine histidine transporter 2 OS=Arabidopsis thaliana GN=LHT2 PE=1 SV=1	gi|694357525|ref|XP_009359311.1| PREDICTED: lysine histidine transporter 2 isoform X1 [Pyrus x bretschneideri]
MSTRG.10068	LOC103949874	97408	NW_008988106.1[-]796740-797590	NW_008988106.1[+]696039-699332	-	K13993	sp|P09886|HS21C_PEA Small heat shock protein, chloroplastic OS=Pisum sativum GN=HSP21 PE=2 SV=1	gi|694357432|ref|XP_009359284.1| PREDICTED: small heat shock protein, chloroplastic-like [Pyrus x bretschneideri]
MSTRG.10068	LOC103949884	21655	NW_008988106.1[-]796740-797590	NW_008988106.1[+]819245-833780	GO:0007165;GO:0000159;GO:0034047	K11584	sp|Q8LF36|2A5T_ARATH Serine/threonine protein phosphatase 2A 57 kDa regulatory subunit B&apos; theta isoform OS=Arabidopsis thaliana GN=B&apos;THETA PE=1 SV=2	gi|694357475|ref|XP_009359296.1| PREDICTED: serine/threonine protein phosphatase 2A 57 kDa regulatory subunit B&apos; theta isoform-like [Pyrus x bretschneideri] &gt;gi|694357478|ref|XP_009359297.1| PREDICTED: serine/threonine protein phosphatase 2A 57 kDa regulatory subunit B&apos; theta isoform-like [Pyrus x bretschneideri] &gt;gi|694357482|ref|XP_009359298.1| PREDICTED: serine/threonine protei…
MSTRG.10068	LOC103949882	905	NW_008988106.1[-]796740-797590	NW_008988106.1[+]798495-800285	GO:0007094	K02537	sp|Q9LU93|MAD2_ARATH Mitotic spindle checkpoint protein MAD2 OS=Arabidopsis thaliana GN=MAD2 PE=1 SV=1	gi|694357461|ref|XP_009359292.1| PREDICTED: mitotic spindle checkpoint protein MAD2 isoform X1 [Pyrus x bretschneideri]
MSTRG.10068	LOC103949900	71321	NW_008988106.1[-]796740-797590	NW_008988106.1[+]868911-872069	GO:0050661;GO:0016620;GO:0006006;GO:0051287;GO:0055114	K00134	sp|P25861|G3PC_ANTMA Glyceraldehyde-3-phosphate dehydrogenase, cytosolic OS=Antirrhinum majus GN=GAPC PE=2 SV=1	gi|695271606|ref|NP_001289219.1| glyceraldehyde-3-phosphate dehydrogenase, cytosolic [Pyrus x bretschneideri] &gt;gi|381393066|gb|AFG28407.1| glyceraldehyde-3-phosphate dehydrogenase C2 [Pyrus x bretschneideri]
MSTRG.10068	LOC103949888	11257	NW_008988106.1[-]796740-797590	NW_008988106.1[-]808847-811978	-	-	sp|Q9LU91|SKI14_ARATH F-box protein SKIP14 OS=Arabidopsis thaliana GN=SKIP14 PE=1 SV=1	gi|694357495|ref|XP_009359303.1| PREDICTED: F-box protein SKIP14 [Pyrus x bretschneideri]
MSTRG.10068	LOC108867456	47739	NW_008988106.1[-]796740-797590	NW_008988106.1[+]845329-850598	-	K13065	sp|Q9ZTK5|DAT_CATRO Deacetylvindoline O-acetyltransferase OS=Catharanthus roseus GN=DAT PE=1 SV=1	gi|658009879|ref|XP_008340165.1| PREDICTED: deacetylvindoline O-acetyltransferase-like [Malus domestica]
MSTRG.10068	LOC103949878	33905	NW_008988106.1[-]796740-797590	NW_008988106.1[+]761196-762835	-	K13065	sp|Q70PR7|VINSY_RAUSE Vinorine synthase OS=Rauvolfia serpentina GN=ACT PE=1 SV=2	gi|694357444|ref|XP_009359286.1| PREDICTED: vinorine synthase-like [Pyrus x bretschneideri]
MSTRG.10068	LOC103949892	39013	NW_008988106.1[-]796740-797590	NW_008988106.1[+]836603-839769	GO:0007165;GO:0000159;GO:0034047	K11584	sp|Q9LU89|2A5N_ARATH Serine/threonine protein phosphatase 2A 59 kDa regulatory subunit B&apos; eta isoform OS=Arabidopsis thaliana GN=B&apos;ETA PE=1 SV=1	gi|694357508|ref|XP_009359306.1| PREDICTED: serine/threonine protein phosphatase 2A 57 kDa regulatory subunit B&apos; theta isoform-like [Pyrus x bretschneideri]
MSTRG.10068	LOC108867446	65065	NW_008988106.1[-]796740-797590	NW_008988106.1[-]862655-863607	-	-	-	gi|658009881|ref|XP_008340166.1| PREDICTED: uncharacterized protein LOC103403120 [Malus domestica] &gt;gi|658052209|ref|XP_008361836.1| PREDICTED: uncharacterized protein LOC103425520 [Malus domestica]
MSTRG.10068	LOC103949875	83570	NW_008988106.1[-]796740-797590	NW_008988106.1[-]710799-713170	-	-	sp|Q8LDL0|HHL1_ARATH Protein HHL1, chloroplastic OS=Arabidopsis thaliana GN=HHL1 PE=1 SV=1	gi|694357436|ref|XP_009359285.1| PREDICTED: LOW QUALITY PROTEIN: uncharacterized protein LOC103949875 [Pyrus x bretschneideri]
MSTRG.10068	LOC108867441	67988	NW_008988106.1[-]796740-797590	NW_008988106.1[-]728123-728752	-	-	sp|Q9ZT94|POLR2_ARATH Retrovirus-related Pol polyprotein from transposon RE2 OS=Arabidopsis thaliana GN=RE2 PE=4 SV=1	gi|658027370|ref|XP_008349120.1| PREDICTED: uncharacterized protein LOC103412315 [Malus domestica]
MSTRG.10068	LOC103949943	80788	NW_008988106.1[-]796740-797590	NW_008988106.1[-]715521-715952	GO:0016787;GO:0008152	-	sp|Q9LK21|CXE11_ARATH Probable carboxylesterase 11 OS=Arabidopsis thaliana GN=CXE11 PE=2 SV=1	gi|118596572|dbj|BAF37945.1| hypothetical protein [Malus domestica]
MSTRG.10068	LOC103949897	84725	NW_008988106.1[-]796740-797590	NW_008988106.1[+]882315-891390	GO:0005634;GO:0003677;GO:0003887;GO:0071897;GO:0006260;GO:0005739	K02321	sp|Q14181|DPOA2_HUMAN DNA polymerase alpha subunit B OS=Homo sapiens GN=POLA2 PE=1 SV=2	gi|694357522|ref|XP_009359309.1| PREDICTED: DNA polymerase alpha subunit B [Pyrus x bretschneideri]
MSTRG.10068	LOC103949891	42323	NW_008988106.1[-]796740-797590	NW_008988106.1[-]839913-841322	-	K13065	sp|Q70PR7|VINSY_RAUSE Vinorine synthase OS=Rauvolfia serpentina GN=ACT PE=1 SV=2	gi|694357504|ref|XP_009359305.1| PREDICTED: vinorine synthase [Pyrus x bretschneideri]
MSTRG.10068	LOC103949896	94077	NW_008988106.1[-]796740-797590	NW_008988106.1[-]891667-892761	GO:0016021	-	sp|Q8GYK7|Y5285_ARATH TLC domain-containing protein At5g14285 OS=Arabidopsis thaliana GN=At5g14285 PE=2 SV=1	gi|694357518|ref|XP_009359308.1| PREDICTED: uncharacterized protein LOC103949896 [Pyrus x bretschneideri]
MSTRG.10068	LOC103949890	53791	NW_008988106.1[-]796740-797590	NW_008988106.1[+]851381-853081	-	K13065	sp|Q9ZTK5|DAT_CATRO Deacetylvindoline O-acetyltransferase OS=Catharanthus roseus GN=DAT PE=1 SV=1	gi|694357501|ref|XP_009359304.1| PREDICTED: deacetylvindoline O-acetyltransferase-like [Pyrus x bretschneideri]
MSTRG.10068	LOC103949893	98192	NW_008988106.1[-]796740-797590	NW_008988106.1[-]895782-898844	GO:0004316;GO:0051287;GO:0006633;GO:0055114	K00059	sp|P28643|FABG_CUPLA 3-oxoacyl-[acyl-carrier-protein] reductase, chloroplastic OS=Cuphea lanceolata GN=CLKR27 PE=2 SV=1	gi|694357513|ref|XP_009359307.1| PREDICTED: 3-oxoacyl-[acyl-carrier-protein] reductase 4-like [Pyrus x bretschneideri]
MSTRG.10068	LOC103949879	29826	NW_008988106.1[-]796740-797590	NW_008988106.1[+]765671-766914	-	K13065	sp|Q70PR7|VINSY_RAUSE Vinorine synthase OS=Rauvolfia serpentina GN=ACT PE=1 SV=2	gi|658054591|ref|XP_008363049.1| PREDICTED: salutaridinol 7-O-acetyltransferase-like [Malus domestica]
MSTRG.10068	LOC103949886	22977	NW_008988106.1[-]796740-797590	NW_008988106.1[+]820567-827783	GO:0046872;GO:0006508;GO:0004222;GO:0016021	K01392	sp|F4HTQ1|MPRO1_ARATH Probable thimet oligopeptidase OS=Arabidopsis thaliana GN=At1g67690 PE=3 SV=1	gi|694357485|ref|XP_009359299.1| PREDICTED: probable thimet oligopeptidase isoform X1 [Pyrus x bretschneideri]
MSTRG.10068	LOC103949880	18006	NW_008988106.1[-]796740-797590	NW_008988106.1[-]771358-778734	GO:0055085;GO:0005524;GO:0016021;GO:0042626	-	sp|Q9LK64|AB3C_ARATH ABC transporter C family member 3 OS=Arabidopsis thaliana GN=ABCC3 PE=1 SV=1	gi|694357448|ref|XP_009359288.1| PREDICTED: putative ABC transporter C family member 15 [Pyrus x bretschneideri]
MSTRG.10068	LOC103949881	3218	NW_008988106.1[-]796740-797590	NW_008988106.1[-]800808-804595	-	-	sp|Q9FX53|TGT1_ARATH Trihelix transcription factor GT-1 OS=Arabidopsis thaliana GN=GT-1 PE=1 SV=1	gi|694357458|ref|XP_009359291.1| PREDICTED: trihelix transcription factor GT-1 isoform X3 [Pyrus x bretschneideri]
MSTRG.10068	LOC103949887	17836	NW_008988106.1[-]796740-797590	NW_008988106.1[-]815426-819171	GO:0006614;GO:0005786;GO:0008312	K03108	sp|P33731|SRP72_CANLF Signal recognition particle subunit SRP72 OS=Canis lupus familiaris GN=SRP72 PE=1 SV=3	gi|694357492|ref|XP_009359302.1| PREDICTED: signal recognition particle subunit SRP72 [Pyrus x bretschneideri]
MSTRG.10068	LOC103949883	7169	NW_008988106.1[-]796740-797590	NW_008988106.1[+]804759-807177	GO:0003677;GO:0090305;GO:0004518	-	-	gi|694357468|ref|XP_009359294.1| PREDICTED: uncharacterized protein LOC103949883 isoform X1 [Pyrus x bretschneideri]
MSTRG.10068	LOC103949899	76340	NW_008988106.1[-]796740-797590	NW_008988106.1[+]873930-877383	-	-	-	gi|694357532|ref|XP_009359313.1| PREDICTED: uncharacterized protein LOC103949899 isoform X1 [Pyrus x bretschneideri]
MSTRG.10076	LOC103949945	26387	NW_008988106.1[-]834134-834645	NW_008988106.1[+]807511-807747	-	-	-	gi|694357691|ref|XP_009359356.1| PREDICTED: uncharacterized protein LOC103949945 [Pyrus x bretschneideri]
MSTRG.10076	LOC103949898	43583	NW_008988106.1[-]834134-834645	NW_008988106.1[+]878228-881607	-	-	sp|Q9LRB5|LHT2_ARATH Lysine histidine transporter 2 OS=Arabidopsis thaliana GN=LHT2 PE=1 SV=1	gi|694357525|ref|XP_009359311.1| PREDICTED: lysine histidine transporter 2 isoform X1 [Pyrus x bretschneideri]
MSTRG.10076	LOC103949884	354	NW_008988106.1[-]834134-834645	NW_008988106.1[+]819245-833780	GO:0007165;GO:0000159;GO:0034047	K11584	sp|Q8LF36|2A5T_ARATH Serine/threonine protein phosphatase 2A 57 kDa regulatory subunit B&apos; theta isoform OS=Arabidopsis thaliana GN=B&apos;THETA PE=1 SV=2	gi|694357475|ref|XP_009359296.1| PREDICTED: serine/threonine protein phosphatase 2A 57 kDa regulatory subunit B&apos; theta isoform-like [Pyrus x bretschneideri] &gt;gi|694357478|ref|XP_009359297.1| PREDICTED: serine/threonine protein phosphatase 2A 57 kDa regulatory subunit B&apos; theta isoform-like [Pyrus x bretschneideri] &gt;gi|694357482|ref|XP_009359298.1| PREDICTED: serine/threonine protei…
MSTRG.10076	LOC103949882	33849	NW_008988106.1[-]834134-834645	NW_008988106.1[+]798495-800285	GO:0007094	K02537	sp|Q9LU93|MAD2_ARATH Mitotic spindle checkpoint protein MAD2 OS=Arabidopsis thaliana GN=MAD2 PE=1 SV=1	gi|694357461|ref|XP_009359292.1| PREDICTED: mitotic spindle checkpoint protein MAD2 isoform X1 [Pyrus x bretschneideri]
MSTRG.10076	LOC103949906	97956	NW_008988106.1[-]834134-834645	NW_008988106.1[+]932601-939141	GO:0005524;GO:0005829;GO:0004672;GO:0006468	K08818	sp|A2XUW1|CDKG2_ORYSI Cyclin-dependent kinase G-2 OS=Oryza sativa subsp. indica GN=CDKG-2 PE=3 SV=1	gi|694357559|ref|XP_009359321.1| PREDICTED: cyclin-dependent kinase G-2 [Pyrus x bretschneideri] &gt;gi|694357574|ref|XP_009359323.1| PREDICTED: cyclin-dependent kinase G-2 [Pyrus x bretschneideri]
MSTRG.10076	LOC103949900	34266	NW_008988106.1[-]834134-834645	NW_008988106.1[+]868911-872069	GO:0050661;GO:0016620;GO:0006006;GO:0051287;GO:0055114	K00134	sp|P25861|G3PC_ANTMA Glyceraldehyde-3-phosphate dehydrogenase, cytosolic OS=Antirrhinum majus GN=GAPC PE=2 SV=1	gi|695271606|ref|NP_001289219.1| glyceraldehyde-3-phosphate dehydrogenase, cytosolic [Pyrus x bretschneideri] &gt;gi|381393066|gb|AFG28407.1| glyceraldehyde-3-phosphate dehydrogenase C2 [Pyrus x bretschneideri]
MSTRG.10076	LOC103949888	22156	NW_008988106.1[-]834134-834645	NW_008988106.1[-]808847-811978	-	-	sp|Q9LU91|SKI14_ARATH F-box protein SKIP14 OS=Arabidopsis thaliana GN=SKIP14 PE=1 SV=1	gi|694357495|ref|XP_009359303.1| PREDICTED: F-box protein SKIP14 [Pyrus x bretschneideri]
MSTRG.10076	LOC108867456	10684	NW_008988106.1[-]834134-834645	NW_008988106.1[+]845329-850598	-	K13065	sp|Q9ZTK5|DAT_CATRO Deacetylvindoline O-acetyltransferase OS=Catharanthus roseus GN=DAT PE=1 SV=1	gi|658009879|ref|XP_008340165.1| PREDICTED: deacetylvindoline O-acetyltransferase-like [Malus domestica]
MSTRG.10076	LOC103949878	71299	NW_008988106.1[-]834134-834645	NW_008988106.1[+]761196-762835	-	K13065	sp|Q70PR7|VINSY_RAUSE Vinorine synthase OS=Rauvolfia serpentina GN=ACT PE=1 SV=2	gi|694357444|ref|XP_009359286.1| PREDICTED: vinorine synthase-like [Pyrus x bretschneideri]
MSTRG.10076	LOC103949901	64971	NW_008988106.1[-]834134-834645	NW_008988106.1[-]899616-901793	GO:0005739	-	sp|Q9CAF9|IOJAM_ARATH Protein Iojap-related, mitochondrial OS=Arabidopsis thaliana GN=At1g67620 PE=2 SV=1	gi|694357542|ref|XP_009359316.1| PREDICTED: protein Iojap-related, mitochondrial [Pyrus x bretschneideri]
MSTRG.10076	LOC103949892	1958	NW_008988106.1[-]834134-834645	NW_008988106.1[+]836603-839769	GO:0007165;GO:0000159;GO:0034047	K11584	sp|Q9LU89|2A5N_ARATH Serine/threonine protein phosphatase 2A 59 kDa regulatory subunit B&apos; eta isoform OS=Arabidopsis thaliana GN=B&apos;ETA PE=1 SV=1	gi|694357508|ref|XP_009359306.1| PREDICTED: serine/threonine protein phosphatase 2A 57 kDa regulatory subunit B&apos; theta isoform-like [Pyrus x bretschneideri]
MSTRG.10076	LOC108867446	28010	NW_008988106.1[-]834134-834645	NW_008988106.1[-]862655-863607	-	-	-	gi|658009881|ref|XP_008340166.1| PREDICTED: uncharacterized protein LOC103403120 [Malus domestica] &gt;gi|658052209|ref|XP_008361836.1| PREDICTED: uncharacterized protein LOC103425520 [Malus domestica]
MSTRG.10076	LOC103949897	47670	NW_008988106.1[-]834134-834645	NW_008988106.1[+]882315-891390	GO:0005634;GO:0003677;GO:0003887;GO:0071897;GO:0006260;GO:0005739	K02321	sp|Q14181|DPOA2_HUMAN DNA polymerase alpha subunit B OS=Homo sapiens GN=POLA2 PE=1 SV=2	gi|694357522|ref|XP_009359309.1| PREDICTED: DNA polymerase alpha subunit B [Pyrus x bretschneideri]
MSTRG.10076	LOC103949891	5268	NW_008988106.1[-]834134-834645	NW_008988106.1[-]839913-841322	-	K13065	sp|Q70PR7|VINSY_RAUSE Vinorine synthase OS=Rauvolfia serpentina GN=ACT PE=1 SV=2	gi|694357504|ref|XP_009359305.1| PREDICTED: vinorine synthase [Pyrus x bretschneideri]
MSTRG.10076	LOC103949896	57022	NW_008988106.1[-]834134-834645	NW_008988106.1[-]891667-892761	GO:0016021	-	sp|Q8GYK7|Y5285_ARATH TLC domain-containing protein At5g14285 OS=Arabidopsis thaliana GN=At5g14285 PE=2 SV=1	gi|694357518|ref|XP_009359308.1| PREDICTED: uncharacterized protein LOC103949896 [Pyrus x bretschneideri]
MSTRG.10076	LOC103949890	16736	NW_008988106.1[-]834134-834645	NW_008988106.1[+]851381-853081	-	K13065	sp|Q9ZTK5|DAT_CATRO Deacetylvindoline O-acetyltransferase OS=Catharanthus roseus GN=DAT PE=1 SV=1	gi|694357501|ref|XP_009359304.1| PREDICTED: deacetylvindoline O-acetyltransferase-like [Pyrus x bretschneideri]
MSTRG.10076	LOC103949904	86360	NW_008988106.1[-]834134-834645	NW_008988106.1[+]921005-923047	GO:0016021	K09775	sp|O32107|YUID_BACSU Uncharacterized membrane protein YuiD OS=Bacillus subtilis (strain 168) GN=yuiD PE=4 SV=1	gi|694357552|ref|XP_009359319.1| PREDICTED: uncharacterized protein LOC103949904 [Pyrus x bretschneideri]
MSTRG.10076	LOC103949946	79586	NW_008988106.1[-]834134-834645	NW_008988106.1[+]914231-920202	GO:0005524;GO:0006310;GO:0003676;GO:0008026	K10730	sp|Q0WVW7|RQL5_ARATH ATP-dependent DNA helicase Q-like 5 OS=Arabidopsis thaliana GN=RECQL5 PE=2 SV=2	gi|694357694|ref|XP_009359357.1| PREDICTED: ATP-dependent DNA helicase Q-like 5 [Pyrus x bretschneideri]
MSTRG.10076	LOC103949902	72622	NW_008988106.1[-]834134-834645	NW_008988106.1[+]907267-913779	GO:0005886	-	-	gi|694357545|ref|XP_009359317.1| PREDICTED: uncharacterized protein LOC103949902 [Pyrus x bretschneideri] &gt;gi|694357549|ref|XP_009359318.1| PREDICTED: uncharacterized protein LOC103949902 [Pyrus x bretschneideri]
MSTRG.10076	LOC103949893	61137	NW_008988106.1[-]834134-834645	NW_008988106.1[-]895782-898844	GO:0004316;GO:0051287;GO:0006633;GO:0055114	K00059	sp|P28643|FABG_CUPLA 3-oxoacyl-[acyl-carrier-protein] reductase, chloroplastic OS=Cuphea lanceolata GN=CLKR27 PE=2 SV=1	gi|694357513|ref|XP_009359307.1| PREDICTED: 3-oxoacyl-[acyl-carrier-protein] reductase 4-like [Pyrus x bretschneideri]
MSTRG.10076	LOC103949947	88772	NW_008988106.1[-]834134-834645	NW_008988106.1[-]923417-925912	-	-	sp|Q8KN28|TFDB_DELAC 2,4-dichlorophenol 6-monooxygenase OS=Delftia acidovorans GN=tfdB PE=1 SV=3	gi|657995001|ref|XP_008389816.1| PREDICTED: uncharacterized protein LOC103452108 isoform X2 [Malus domestica]
MSTRG.10076	LOC103949879	67220	NW_008988106.1[-]834134-834645	NW_008988106.1[+]765671-766914	-	K13065	sp|Q70PR7|VINSY_RAUSE Vinorine synthase OS=Rauvolfia serpentina GN=ACT PE=1 SV=2	gi|658054591|ref|XP_008363049.1| PREDICTED: salutaridinol 7-O-acetyltransferase-like [Malus domestica]
MSTRG.10076	LOC103949886	6351	NW_008988106.1[-]834134-834645	NW_008988106.1[+]820567-827783	GO:0046872;GO:0006508;GO:0004222;GO:0016021	K01392	sp|F4HTQ1|MPRO1_ARATH Probable thimet oligopeptidase OS=Arabidopsis thaliana GN=At1g67690 PE=3 SV=1	gi|694357485|ref|XP_009359299.1| PREDICTED: probable thimet oligopeptidase isoform X1 [Pyrus x bretschneideri]
MSTRG.10076	LOC103949880	55400	NW_008988106.1[-]834134-834645	NW_008988106.1[-]771358-778734	GO:0055085;GO:0005524;GO:0016021;GO:0042626	-	sp|Q9LK64|AB3C_ARATH ABC transporter C family member 3 OS=Arabidopsis thaliana GN=ABCC3 PE=1 SV=1	gi|694357448|ref|XP_009359288.1| PREDICTED: putative ABC transporter C family member 15 [Pyrus x bretschneideri]
MSTRG.10076	LOC103949881	29539	NW_008988106.1[-]834134-834645	NW_008988106.1[-]800808-804595	-	-	sp|Q9FX53|TGT1_ARATH Trihelix transcription factor GT-1 OS=Arabidopsis thaliana GN=GT-1 PE=1 SV=1	gi|694357458|ref|XP_009359291.1| PREDICTED: trihelix transcription factor GT-1 isoform X3 [Pyrus x bretschneideri]
MSTRG.10076	LOC103949887	14963	NW_008988106.1[-]834134-834645	NW_008988106.1[-]815426-819171	GO:0006614;GO:0005786;GO:0008312	K03108	sp|P33731|SRP72_CANLF Signal recognition particle subunit SRP72 OS=Canis lupus familiaris GN=SRP72 PE=1 SV=3	gi|694357492|ref|XP_009359302.1| PREDICTED: signal recognition particle subunit SRP72 [Pyrus x bretschneideri]
MSTRG.10076	LOC103949883	26957	NW_008988106.1[-]834134-834645	NW_008988106.1[+]804759-807177	GO:0003677;GO:0090305;GO:0004518	-	-	gi|694357468|ref|XP_009359294.1| PREDICTED: uncharacterized protein LOC103949883 isoform X1 [Pyrus x bretschneideri]
MSTRG.10076	LOC103949899	39285	NW_008988106.1[-]834134-834645	NW_008988106.1[+]873930-877383	-	-	-	gi|694357532|ref|XP_009359313.1| PREDICTED: uncharacterized protein LOC103949899 isoform X1 [Pyrus x bretschneideri]
MSTRG.10076	LOC103949905	94785	NW_008988106.1[-]834134-834645	NW_008988106.1[+]929430-931679	GO:0005634	-	-	gi|694357555|ref|XP_009359320.1| PREDICTED: uncharacterized protein At3g61260 [Pyrus x bretschneideri]
MSTRG.10100	LOC103949910	0	NW_008988106.1[-]961694-961920	NW_008988106.1[-]960012-962830	GO:0005634;GO:0016021	-	-	gi|694357594|ref|XP_009359327.1| PREDICTED: uncharacterized protein LOC103949910 [Pyrus x bretschneideri] &gt;gi|694357599|ref|XP_009359328.1| PREDICTED: uncharacterized protein LOC103949910 [Pyrus x bretschneideri]
MSTRG.10100	LOC103949898	80087	NW_008988106.1[-]961694-961920	NW_008988106.1[+]878228-881607	-	-	sp|Q9LRB5|LHT2_ARATH Lysine histidine transporter 2 OS=Arabidopsis thaliana GN=LHT2 PE=1 SV=1	gi|694357525|ref|XP_009359311.1| PREDICTED: lysine histidine transporter 2 isoform X1 [Pyrus x bretschneideri]
MSTRG.10100	LOC103949913	76049	NW_008988106.1[-]961694-961920	NW_008988106.1[+]1037969-1089047	-	-	sp|Q9S9K4|ASPL2_ARATH Aspartic proteinase-like protein 2 OS=Arabidopsis thaliana GN=At1g65240 PE=1 SV=2	gi|694357602|ref|XP_009359329.1| PREDICTED: aspartic proteinase-like protein 2 [Pyrus x bretschneideri]
MSTRG.10100	LOC103949948	11063	NW_008988106.1[-]961694-961920	NW_008988106.1[-]972983-1023426	GO:0009039;GO:0043419;GO:0016151	K01427	sp|Q9SR52|UREA_ARATH Urease OS=Arabidopsis thaliana GN=URE PE=3 SV=1	gi|657995035|ref|XP_008389834.1| PREDICTED: urease-like [Malus domestica] &gt;gi|657995037|ref|XP_008389835.1| PREDICTED: urease-like [Malus domestica]
MSTRG.10100	LOC103949909	1764	NW_008988106.1[-]961694-961920	NW_008988106.1[-]963684-968032	GO:0016702;GO:0046872;GO:0055114;GO:0031408	K00454	sp|Q9CAG3|LOX6_ARATH Lipoxygenase 6, chloroplastic OS=Arabidopsis thaliana GN=LOX6 PE=2 SV=1	gi|694357591|ref|XP_009359326.1| PREDICTED: LOW QUALITY PROTEIN: lipoxygenase 6, chloroplastic [Pyrus x bretschneideri]
MSTRG.10100	LOC103949906	22553	NW_008988106.1[-]961694-961920	NW_008988106.1[+]932601-939141	GO:0005524;GO:0005829;GO:0004672;GO:0006468	K08818	sp|A2XUW1|CDKG2_ORYSI Cyclin-dependent kinase G-2 OS=Oryza sativa subsp. indica GN=CDKG-2 PE=3 SV=1	gi|694357559|ref|XP_009359321.1| PREDICTED: cyclin-dependent kinase G-2 [Pyrus x bretschneideri] &gt;gi|694357574|ref|XP_009359323.1| PREDICTED: cyclin-dependent kinase G-2 [Pyrus x bretschneideri]
MSTRG.10100	LOC103949900	89625	NW_008988106.1[-]961694-961920	NW_008988106.1[+]868911-872069	GO:0050661;GO:0016620;GO:0006006;GO:0051287;GO:0055114	K00134	sp|P25861|G3PC_ANTMA Glyceraldehyde-3-phosphate dehydrogenase, cytosolic OS=Antirrhinum majus GN=GAPC PE=2 SV=1	gi|695271606|ref|NP_001289219.1| glyceraldehyde-3-phosphate dehydrogenase, cytosolic [Pyrus x bretschneideri] &gt;gi|381393066|gb|AFG28407.1| glyceraldehyde-3-phosphate dehydrogenase C2 [Pyrus x bretschneideri]
MSTRG.10100	LOC103949901	59901	NW_008988106.1[-]961694-961920	NW_008988106.1[-]899616-901793	GO:0005739	-	sp|Q9CAF9|IOJAM_ARATH Protein Iojap-related, mitochondrial OS=Arabidopsis thaliana GN=At1g67620 PE=2 SV=1	gi|694357542|ref|XP_009359316.1| PREDICTED: protein Iojap-related, mitochondrial [Pyrus x bretschneideri]
MSTRG.10100	LOC103949907	18922	NW_008988106.1[-]961694-961920	NW_008988106.1[-]939730-942772	GO:0005634;GO:0016021	-	-	gi|694357584|ref|XP_009359324.1| PREDICTED: uncharacterized protein LOC103949907 [Pyrus x bretschneideri]
MSTRG.10100	LOC108867446	98087	NW_008988106.1[-]961694-961920	NW_008988106.1[-]862655-863607	-	-	-	gi|658009881|ref|XP_008340166.1| PREDICTED: uncharacterized protein LOC103403120 [Malus domestica] &gt;gi|658052209|ref|XP_008361836.1| PREDICTED: uncharacterized protein LOC103425520 [Malus domestica]
MSTRG.10100	LOC103949897	70304	NW_008988106.1[-]961694-961920	NW_008988106.1[+]882315-891390	GO:0005634;GO:0003677;GO:0003887;GO:0071897;GO:0006260;GO:0005739	K02321	sp|Q14181|DPOA2_HUMAN DNA polymerase alpha subunit B OS=Homo sapiens GN=POLA2 PE=1 SV=2	gi|694357522|ref|XP_009359309.1| PREDICTED: DNA polymerase alpha subunit B [Pyrus x bretschneideri]
MSTRG.10100	LOC103949918	73790	NW_008988106.1[-]961694-961920	NW_008988106.1[+]1035710-1037642	-	-	-	gi|694357623|ref|XP_009359333.1| PREDICTED: uncharacterized protein LOC103949918 [Pyrus x bretschneideri] &gt;gi|694357627|ref|XP_009359334.1| PREDICTED: uncharacterized protein LOC103949918 [Pyrus x bretschneideri] &gt;gi|694357630|ref|XP_009359335.1| PREDICTED: uncharacterized protein LOC103949918 [Pyrus x bretschneideri]
MSTRG.10100	LOC103949896	68933	NW_008988106.1[-]961694-961920	NW_008988106.1[-]891667-892761	GO:0016021	-	sp|Q8GYK7|Y5285_ARATH TLC domain-containing protein At5g14285 OS=Arabidopsis thaliana GN=At5g14285 PE=2 SV=1	gi|694357518|ref|XP_009359308.1| PREDICTED: uncharacterized protein LOC103949896 [Pyrus x bretschneideri]
MSTRG.10100	LOC103949904	38647	NW_008988106.1[-]961694-961920	NW_008988106.1[+]921005-923047	GO:0016021	K09775	sp|O32107|YUID_BACSU Uncharacterized membrane protein YuiD OS=Bacillus subtilis (strain 168) GN=yuiD PE=4 SV=1	gi|694357552|ref|XP_009359319.1| PREDICTED: uncharacterized protein LOC103949904 [Pyrus x bretschneideri]
MSTRG.10100	LOC103949946	41492	NW_008988106.1[-]961694-961920	NW_008988106.1[+]914231-920202	GO:0005524;GO:0006310;GO:0003676;GO:0008026	K10730	sp|Q0WVW7|RQL5_ARATH ATP-dependent DNA helicase Q-like 5 OS=Arabidopsis thaliana GN=RECQL5 PE=2 SV=2	gi|694357694|ref|XP_009359357.1| PREDICTED: ATP-dependent DNA helicase Q-like 5 [Pyrus x bretschneideri]
MSTRG.10100	LOC103949902	47915	NW_008988106.1[-]961694-961920	NW_008988106.1[+]907267-913779	GO:0005886	-	-	gi|694357545|ref|XP_009359317.1| PREDICTED: uncharacterized protein LOC103949902 [Pyrus x bretschneideri] &gt;gi|694357549|ref|XP_009359318.1| PREDICTED: uncharacterized protein LOC103949902 [Pyrus x bretschneideri]
MSTRG.10100	LOC103949893	62850	NW_008988106.1[-]961694-961920	NW_008988106.1[-]895782-898844	GO:0004316;GO:0051287;GO:0006633;GO:0055114	K00059	sp|P28643|FABG_CUPLA 3-oxoacyl-[acyl-carrier-protein] reductase, chloroplastic OS=Cuphea lanceolata GN=CLKR27 PE=2 SV=1	gi|694357513|ref|XP_009359307.1| PREDICTED: 3-oxoacyl-[acyl-carrier-protein] reductase 4-like [Pyrus x bretschneideri]
MSTRG.10100	LOC103949947	35782	NW_008988106.1[-]961694-961920	NW_008988106.1[-]923417-925912	-	-	sp|Q8KN28|TFDB_DELAC 2,4-dichlorophenol 6-monooxygenase OS=Delftia acidovorans GN=tfdB PE=1 SV=3	gi|657995001|ref|XP_008389816.1| PREDICTED: uncharacterized protein LOC103452108 isoform X2 [Malus domestica]
MSTRG.10100	LOC103949908	4908	NW_008988106.1[-]961694-961920	NW_008988106.1[+]946830-956786	GO:0008152;GO:0003824	-	sp|Q84P23|4CLL9_ARATH 4-coumarate--CoA ligase-like 9 OS=Arabidopsis thaliana GN=4CLL9 PE=1 SV=2	gi|694357587|ref|XP_009359325.1| PREDICTED: 4-coumarate--CoA ligase-like 9 [Pyrus x bretschneideri]
MSTRG.10100	LOC103949914	86858	NW_008988106.1[-]961694-961920	NW_008988106.1[+]1048778-1050514	-	-	-	gi|694357605|ref|XP_009359331.1| PREDICTED: uncharacterized protein LOC103949914 isoform X1 [Pyrus x bretschneideri]
MSTRG.10100	LOC103949899	84311	NW_008988106.1[-]961694-961920	NW_008988106.1[+]873930-877383	-	-	-	gi|694357532|ref|XP_009359313.1| PREDICTED: uncharacterized protein LOC103949899 isoform X1 [Pyrus x bretschneideri]
MSTRG.10100	LOC103949905	30015	NW_008988106.1[-]961694-961920	NW_008988106.1[+]929430-931679	GO:0005634	-	-	gi|694357555|ref|XP_009359320.1| PREDICTED: uncharacterized protein At3g61260 [Pyrus x bretschneideri]
MSTRG.10109	LOC103949910	75917	NW_008988106.1[+]1038747-1044545	NW_008988106.1[-]960012-962830	GO:0005634;GO:0016021	-	-	gi|694357594|ref|XP_009359327.1| PREDICTED: uncharacterized protein LOC103949910 [Pyrus x bretschneideri] &gt;gi|694357599|ref|XP_009359328.1| PREDICTED: uncharacterized protein LOC103949910 [Pyrus x bretschneideri]
MSTRG.10109	LOC103949913	0	NW_008988106.1[+]1038747-1044545	NW_008988106.1[+]1037969-1089047	-	-	sp|Q9S9K4|ASPL2_ARATH Aspartic proteinase-like protein 2 OS=Arabidopsis thaliana GN=At1g65240 PE=1 SV=2	gi|694357602|ref|XP_009359329.1| PREDICTED: aspartic proteinase-like protein 2 [Pyrus x bretschneideri]
MSTRG.10109	LOC103949948	15321	NW_008988106.1[+]1038747-1044545	NW_008988106.1[-]972983-1023426	GO:0009039;GO:0043419;GO:0016151	K01427	sp|Q9SR52|UREA_ARATH Urease OS=Arabidopsis thaliana GN=URE PE=3 SV=1	gi|657995035|ref|XP_008389834.1| PREDICTED: urease-like [Malus domestica] &gt;gi|657995037|ref|XP_008389835.1| PREDICTED: urease-like [Malus domestica]
MSTRG.10109	LOC103949909	70715	NW_008988106.1[+]1038747-1044545	NW_008988106.1[-]963684-968032	GO:0016702;GO:0046872;GO:0055114;GO:0031408	K00454	sp|Q9CAG3|LOX6_ARATH Lipoxygenase 6, chloroplastic OS=Arabidopsis thaliana GN=LOX6 PE=2 SV=1	gi|694357591|ref|XP_009359326.1| PREDICTED: LOW QUALITY PROTEIN: lipoxygenase 6, chloroplastic [Pyrus x bretschneideri]
MSTRG.10109	LOC103949906	99606	NW_008988106.1[+]1038747-1044545	NW_008988106.1[+]932601-939141	GO:0005524;GO:0005829;GO:0004672;GO:0006468	K08818	sp|A2XUW1|CDKG2_ORYSI Cyclin-dependent kinase G-2 OS=Oryza sativa subsp. indica GN=CDKG-2 PE=3 SV=1	gi|694357559|ref|XP_009359321.1| PREDICTED: cyclin-dependent kinase G-2 [Pyrus x bretschneideri] &gt;gi|694357574|ref|XP_009359323.1| PREDICTED: cyclin-dependent kinase G-2 [Pyrus x bretschneideri]
MSTRG.10109	LOC103949907	95975	NW_008988106.1[+]1038747-1044545	NW_008988106.1[-]939730-942772	GO:0005634;GO:0016021	-	-	gi|694357584|ref|XP_009359324.1| PREDICTED: uncharacterized protein LOC103949907 [Pyrus x bretschneideri]
MSTRG.10109	LOC103949918	1105	NW_008988106.1[+]1038747-1044545	NW_008988106.1[+]1035710-1037642	-	-	-	gi|694357623|ref|XP_009359333.1| PREDICTED: uncharacterized protein LOC103949918 [Pyrus x bretschneideri] &gt;gi|694357627|ref|XP_009359334.1| PREDICTED: uncharacterized protein LOC103949918 [Pyrus x bretschneideri] &gt;gi|694357630|ref|XP_009359335.1| PREDICTED: uncharacterized protein LOC103949918 [Pyrus x bretschneideri]
MSTRG.10109	LOC103949908	81961	NW_008988106.1[+]1038747-1044545	NW_008988106.1[+]946830-956786	GO:0008152;GO:0003824	-	sp|Q84P23|4CLL9_ARATH 4-coumarate--CoA ligase-like 9 OS=Arabidopsis thaliana GN=4CLL9 PE=1 SV=2	gi|694357587|ref|XP_009359325.1| PREDICTED: 4-coumarate--CoA ligase-like 9 [Pyrus x bretschneideri]
MSTRG.10109	LOC103949914	4233	NW_008988106.1[+]1038747-1044545	NW_008988106.1[+]1048778-1050514	-	-	-	gi|694357605|ref|XP_009359331.1| PREDICTED: uncharacterized protein LOC103949914 isoform X1 [Pyrus x bretschneideri]
MSTRG.10113	LOC103949910	90065	NW_008988106.1[+]1052895-1053276	NW_008988106.1[-]960012-962830	GO:0005634;GO:0016021	-	-	gi|694357594|ref|XP_009359327.1| PREDICTED: uncharacterized protein LOC103949910 [Pyrus x bretschneideri] &gt;gi|694357599|ref|XP_009359328.1| PREDICTED: uncharacterized protein LOC103949910 [Pyrus x bretschneideri]
MSTRG.10113	LOC103949913	0	NW_008988106.1[+]1052895-1053276	NW_008988106.1[+]1037969-1089047	-	-	sp|Q9S9K4|ASPL2_ARATH Aspartic proteinase-like protein 2 OS=Arabidopsis thaliana GN=At1g65240 PE=1 SV=2	gi|694357602|ref|XP_009359329.1| PREDICTED: aspartic proteinase-like protein 2 [Pyrus x bretschneideri]
MSTRG.10113	LOC103949948	29469	NW_008988106.1[+]1052895-1053276	NW_008988106.1[-]972983-1023426	GO:0009039;GO:0043419;GO:0016151	K01427	sp|Q9SR52|UREA_ARATH Urease OS=Arabidopsis thaliana GN=URE PE=3 SV=1	gi|657995035|ref|XP_008389834.1| PREDICTED: urease-like [Malus domestica] &gt;gi|657995037|ref|XP_008389835.1| PREDICTED: urease-like [Malus domestica]
MSTRG.10113	LOC103949909	84863	NW_008988106.1[+]1052895-1053276	NW_008988106.1[-]963684-968032	GO:0016702;GO:0046872;GO:0055114;GO:0031408	K00454	sp|Q9CAG3|LOX6_ARATH Lipoxygenase 6, chloroplastic OS=Arabidopsis thaliana GN=LOX6 PE=2 SV=1	gi|694357591|ref|XP_009359326.1| PREDICTED: LOW QUALITY PROTEIN: lipoxygenase 6, chloroplastic [Pyrus x bretschneideri]
MSTRG.10113	LOC103949918	15253	NW_008988106.1[+]1052895-1053276	NW_008988106.1[+]1035710-1037642	-	-	-	gi|694357623|ref|XP_009359333.1| PREDICTED: uncharacterized protein LOC103949918 [Pyrus x bretschneideri] &gt;gi|694357627|ref|XP_009359334.1| PREDICTED: uncharacterized protein LOC103949918 [Pyrus x bretschneideri] &gt;gi|694357630|ref|XP_009359335.1| PREDICTED: uncharacterized protein LOC103949918 [Pyrus x bretschneideri]
MSTRG.10113	LOC103949908	96109	NW_008988106.1[+]1052895-1053276	NW_008988106.1[+]946830-956786	GO:0008152;GO:0003824	-	sp|Q84P23|4CLL9_ARATH 4-coumarate--CoA ligase-like 9 OS=Arabidopsis thaliana GN=4CLL9 PE=1 SV=2	gi|694357587|ref|XP_009359325.1| PREDICTED: 4-coumarate--CoA ligase-like 9 [Pyrus x bretschneideri]
MSTRG.10113	LOC103949914	2381	NW_008988106.1[+]1052895-1053276	NW_008988106.1[+]1048778-1050514	-	-	-	gi|694357605|ref|XP_009359331.1| PREDICTED: uncharacterized protein LOC103949914 isoform X1 [Pyrus x bretschneideri]
MSTRG.10120	LOC103949971	60167	NW_008988107.1[-]46915-47293	NW_008988107.1[-]107460-120282	-	-	sp|C0LGN2|Y3148_ARATH Probable leucine-rich repeat receptor-like serine/threonine-protein kinase At3g14840 OS=Arabidopsis thaliana GN=LRR-RLK PE=2 SV=1	gi|694357779|ref|XP_009359381.1| PREDICTED: probable leucine-rich repeat receptor-like serine/threonine-protein kinase At3g14840 [Pyrus x bretschneideri]
MSTRG.10120	LOC103949972	82474	NW_008988107.1[-]46915-47293	NW_008988107.1[-]129767-140999	-	-	sp|C0LGN2|Y3148_ARATH Probable leucine-rich repeat receptor-like serine/threonine-protein kinase At3g14840 OS=Arabidopsis thaliana GN=LRR-RLK PE=2 SV=1	gi|694357783|ref|XP_009359382.1| PREDICTED: probable leucine-rich repeat receptor-like serine/threonine-protein kinase At3g14840 [Pyrus x bretschneideri]
MSTRG.10120	LOC103949966	0	NW_008988107.1[-]46915-47293	NW_008988107.1[-]33314-81136	-	-	sp|C0LGN2|Y3148_ARATH Probable leucine-rich repeat receptor-like serine/threonine-protein kinase At3g14840 OS=Arabidopsis thaliana GN=LRR-RLK PE=2 SV=1	gi|694357766|ref|XP_009359377.1| PREDICTED: probable leucine-rich repeat receptor-like serine/threonine-protein kinase At3g14840 [Pyrus x bretschneideri]
MSTRG.10120	LOC103949954	20825	NW_008988107.1[-]46915-47293	NW_008988107.1[-]19421-26090	-	-	sp|F4IWA8|TBL41_ARATH Protein trichome birefringence-like 41 OS=Arabidopsis thaliana GN=TBL41 PE=2 SV=1	gi|694357731|ref|XP_009359366.1| PREDICTED: protein trichome birefringence-like 41 [Pyrus x bretschneideri]
MSTRG.10120	LOC103949965	36763	NW_008988107.1[-]46915-47293	NW_008988107.1[-]7420-10152	-	-	sp|Q6DR10|TBL43_ARATH Protein trichome birefringence-like 43 OS=Arabidopsis thaliana GN=TBL43 PE=2 SV=1	gi|658019585|ref|XP_008345148.1| PREDICTED: protein trichome birefringence-like 38 [Malus domestica]
MSTRG.10120	LOC103949950	28638	NW_008988107.1[-]46915-47293	NW_008988107.1[-]13925-18277	-	-	sp|O22960|TBL37_ARATH Protein trichome birefringence-like 37 OS=Arabidopsis thaliana GN=TBL37 PE=2 SV=2	gi|694357707|ref|XP_009359359.1| PREDICTED: protein trichome birefringence-like 37 isoform X1 [Pyrus x bretschneideri]
MSTRG.10123	LOC103949971	28997	NW_008988107.1[+]77469-78463	NW_008988107.1[-]107460-120282	-	-	sp|C0LGN2|Y3148_ARATH Probable leucine-rich repeat receptor-like serine/threonine-protein kinase At3g14840 OS=Arabidopsis thaliana GN=LRR-RLK PE=2 SV=1	gi|694357779|ref|XP_009359381.1| PREDICTED: probable leucine-rich repeat receptor-like serine/threonine-protein kinase At3g14840 [Pyrus x bretschneideri]
MSTRG.10123	LOC103949972	51304	NW_008988107.1[+]77469-78463	NW_008988107.1[-]129767-140999	-	-	sp|C0LGN2|Y3148_ARATH Probable leucine-rich repeat receptor-like serine/threonine-protein kinase At3g14840 OS=Arabidopsis thaliana GN=LRR-RLK PE=2 SV=1	gi|694357783|ref|XP_009359382.1| PREDICTED: probable leucine-rich repeat receptor-like serine/threonine-protein kinase At3g14840 [Pyrus x bretschneideri]
MSTRG.10123	LOC103949966	0	NW_008988107.1[+]77469-78463	NW_008988107.1[-]33314-81136	-	-	sp|C0LGN2|Y3148_ARATH Probable leucine-rich repeat receptor-like serine/threonine-protein kinase At3g14840 OS=Arabidopsis thaliana GN=LRR-RLK PE=2 SV=1	gi|694357766|ref|XP_009359377.1| PREDICTED: probable leucine-rich repeat receptor-like serine/threonine-protein kinase At3g14840 [Pyrus x bretschneideri]
MSTRG.10123	LOC103949954	51379	NW_008988107.1[+]77469-78463	NW_008988107.1[-]19421-26090	-	-	sp|F4IWA8|TBL41_ARATH Protein trichome birefringence-like 41 OS=Arabidopsis thaliana GN=TBL41 PE=2 SV=1	gi|694357731|ref|XP_009359366.1| PREDICTED: protein trichome birefringence-like 41 [Pyrus x bretschneideri]
MSTRG.10123	LOC103949965	67317	NW_008988107.1[+]77469-78463	NW_008988107.1[-]7420-10152	-	-	sp|Q6DR10|TBL43_ARATH Protein trichome birefringence-like 43 OS=Arabidopsis thaliana GN=TBL43 PE=2 SV=1	gi|658019585|ref|XP_008345148.1| PREDICTED: protein trichome birefringence-like 38 [Malus domestica]
MSTRG.10123	LOC103949950	59192	NW_008988107.1[+]77469-78463	NW_008988107.1[-]13925-18277	-	-	sp|O22960|TBL37_ARATH Protein trichome birefringence-like 37 OS=Arabidopsis thaliana GN=TBL37 PE=2 SV=2	gi|694357707|ref|XP_009359359.1| PREDICTED: protein trichome birefringence-like 37 isoform X1 [Pyrus x bretschneideri]
MSTRG.10131	LOC103949977	74674	NW_008988107.1[+]338835-340090	NW_008988107.1[-]263208-264161	-	-	sp|Q9FJ30|FBL88_ARATH Putative F-box/LRR-repeat protein At5g41840 OS=Arabidopsis thaliana GN=At5g41840 PE=4 SV=1	gi|694357800|ref|XP_009359386.1| PREDICTED: putative F-box/LRR-repeat protein At5g41840 [Pyrus x bretschneideri]
MSTRG.10131	LOC103949959	85087	NW_008988107.1[+]338835-340090	NW_008988107.1[-]252112-253748	-	-	sp|Q9FM89|FDL38_ARATH F-box/FBD/LRR-repeat protein At5g56420 OS=Arabidopsis thaliana GN=At5g56420 PE=2 SV=1	gi|694357749|ref|XP_009359373.1| PREDICTED: F-box/LRR-repeat protein At4g14103-like [Pyrus x bretschneideri] &gt;gi|694430936|ref|XP_009342919.1| PREDICTED: F-box/LRR-repeat protein At4g14103-like [Pyrus x bretschneideri]
MSTRG.10131	LOC103949976	86811	NW_008988107.1[+]338835-340090	NW_008988107.1[-]250350-252024	-	-	-	gi|694357797|ref|XP_009359385.1| PREDICTED: uncharacterized protein LOC103949976 [Pyrus x bretschneideri]
MSTRG.10131	LOC103949958	91652	NW_008988107.1[+]338835-340090	NW_008988107.1[-]233213-247183	GO:0006355;GO:0009742;GO:0003700	-	sp|Q9ZV88|BEH4_ARATH BES1/BZR1 homolog protein 4 OS=Arabidopsis thaliana GN=BEH4 PE=1 SV=1	gi|694357746|ref|XP_009359371.1| PREDICTED: BES1/BZR1 homolog protein 4-like [Pyrus x bretschneideri]
MSTRG.10131	LOC103949960	0	NW_008988107.1[+]338835-340090	NW_008988107.1[+]337722-343891	GO:0005829;GO:0010388	K12176	sp|Q8W207|CSN2_ARATH COP9 signalosome complex subunit 2 OS=Arabidopsis thaliana GN=CSN2 PE=1 SV=1	gi|694357752|ref|XP_009359374.1| PREDICTED: COP9 signalosome complex subunit 2 [Pyrus x bretschneideri] &gt;gi|694365349|ref|XP_009361554.1| PREDICTED: COP9 signalosome complex subunit 2 [Pyrus x bretschneideri] &gt;gi|694391775|ref|XP_009371397.1| PREDICTED: COP9 signalosome complex subunit 2 isoform X1 [Pyrus x bretschneideri]
MSTRG.1015	LOC103948572	65942	NW_008988040.1[-]3932548-3933433	NW_008988040.1[+]3864371-3866606	-	-	-	gi|694311485|ref|XP_009357892.1| PREDICTED: uncharacterized protein LOC103948572 [Pyrus x bretschneideri]
MSTRG.1015	LOC103948634	8657	NW_008988040.1[-]3932548-3933433	NW_008988040.1[-]3920532-3923891	-	K09338	sp|Q8S9N6|ATB17_ARATH Homeobox-leucine zipper protein ATHB-17 OS=Arabidopsis thaliana GN=ATHB-17 PE=2 SV=1	gi|694311504|ref|XP_009357949.1| PREDICTED: homeobox-leucine zipper protein HOX3 [Pyrus x bretschneideri] &gt;gi|694311508|ref|XP_009357970.1| PREDICTED: homeobox-leucine zipper protein HOX3-like [Pyrus x bretschneideri]
MSTRG.1015	LOC103948625	50405	NW_008988040.1[-]3932548-3933433	NW_008988040.1[+]3881407-3882143	GO:0016021	-	-	gi|694311501|ref|XP_009357942.1| PREDICTED: classical arabinogalactan protein 25-like [Pyrus x bretschneideri] &gt;gi|694311672|ref|XP_009358998.1| PREDICTED: classical arabinogalactan protein 25-like [Pyrus x bretschneideri]
MSTRG.1015	LOC103949570	57107	NW_008988040.1[-]3932548-3933433	NW_008988040.1[+]3875007-3875441	-	-	-	gi|694311670|ref|XP_009358968.1| PREDICTED: vegetative cell wall protein gp1-like [Pyrus x bretschneideri]
MSTRG.1015	LOC103948614	43929	NW_008988040.1[-]3932548-3933433	NW_008988040.1[-]3883432-3888619	-	-	sp|Q67Y69|WDL7_ARATH Protein WVD2-like 7 OS=Arabidopsis thaliana GN=WDL7 PE=2 SV=1	gi|694311499|ref|XP_009357938.1| PREDICTED: uncharacterized protein LOC103948614 [Pyrus x bretschneideri] &gt;gi|694311510|ref|XP_009357982.1| PREDICTED: uncharacterized protein LOC103948661 [Pyrus x bretschneideri]
MSTRG.1015	LOC103948576	63440	NW_008988040.1[-]3932548-3933433	NW_008988040.1[-]3867670-3869108	GO:0005774;GO:0005783;GO:0016021;GO:0005886	-	-	gi|694311488|ref|XP_009357898.1| PREDICTED: uncharacterized protein LOC103948576 [Pyrus x bretschneideri]
MSTRG.1015	LOC103948583	60483	NW_008988040.1[-]3932548-3933433	NW_008988040.1[+]3870603-3872065	-	-	sp|Q9QYI7|DNJB8_MOUSE DnaJ homolog subfamily B member 8 OS=Mus musculus GN=Dnajb8 PE=2 SV=1	gi|694311490|ref|XP_009357904.1| PREDICTED: dnaJ homolog subfamily B member 8-like [Pyrus x bretschneideri]
MSTRG.1015	LOC103948593	26625	NW_008988040.1[-]3932548-3933433	NW_008988040.1[-]3901582-3905923	-	K13947	sp|Q9S7Z8|PIN3_ARATH Auxin efflux carrier component 3 OS=Arabidopsis thaliana GN=PIN3 PE=1 SV=1	gi|694311495|ref|XP_009357924.1| PREDICTED: auxin efflux carrier component 3 isoform X2 [Pyrus x bretschneideri] &gt;gi|694311515|ref|XP_009358002.1| PREDICTED: auxin efflux carrier component 3-like isoform X2 [Pyrus x bretschneideri]
MSTRG.10175	LOC103950004	90203	NW_008988108.1[-]244465-245081	NW_008988108.1[-]335284-336150	-	-	-	gi|694357955|ref|XP_009359428.1| PREDICTED: protein SHOOT GRAVITROPISM 5-like [Pyrus x bretschneideri]
MSTRG.10175	LOC103949994	0	NW_008988108.1[-]244465-245081	NW_008988108.1[-]241118-246034	-	K01726	sp|Q9SMN1|GCAL2_ARATH Gamma carbonic anhydrase-like 2, mitochondrial OS=Arabidopsis thaliana GN=GAMMACAL2 PE=1 SV=1	gi|694357917|ref|XP_009359415.1| PREDICTED: gamma carbonic anhydrase-like 2, mitochondrial [Pyrus x bretschneideri]
MSTRG.10175	LOC103950002	66677	NW_008988108.1[-]244465-245081	NW_008988108.1[+]311758-315100	-	-	sp|Q9QYI4|DJB12_MOUSE DnaJ homolog subfamily B member 12 OS=Mus musculus GN=Dnajb12 PE=1 SV=2	gi|658000669|ref|XP_008392791.1| PREDICTED: uncharacterized protein LOC103454979 [Malus domestica]
MSTRG.10175	LOC103949992	6656	NW_008988108.1[-]244465-245081	NW_008988108.1[+]233521-237809	-	-	sp|Q9FMV0|FBL91_ARATH F-box/LRR-repeat protein At5g63520 OS=Arabidopsis thaliana GN=At5g63520 PE=2 SV=1	gi|694357893|ref|XP_009359414.1| PREDICTED: F-box/LRR-repeat protein At5g63520-like [Pyrus x bretschneideri]
MSTRG.10175	LOC103949988	49774	NW_008988108.1[-]244465-245081	NW_008988108.1[+]192494-194691	GO:0030244;GO:0016866	K13379	sp|Q9SRT9|RGP1_ARATH UDP-arabinopyranose mutase 1 OS=Arabidopsis thaliana GN=RGP1 PE=1 SV=1	gi|694357850|ref|XP_009359403.1| PREDICTED: UDP-arabinopyranose mutase 1-like [Pyrus x bretschneideri]
MSTRG.10175	LOC103949995	1649	NW_008988108.1[-]244465-245081	NW_008988108.1[-]246730-251382	GO:0005634;GO:0003677;GO:0006355;GO:0003700;GO:0046983	K09264	sp|Q38836|AGL11_ARATH Agamous-like MADS-box protein AGL11 OS=Arabidopsis thaliana GN=AGL11 PE=1 SV=1	gi|694357923|ref|XP_009359418.1| PREDICTED: MADS-box transcription factor 23-like isoform X2 [Pyrus x bretschneideri]
MSTRG.10175	LOC103950005	83000	NW_008988108.1[-]244465-245081	NW_008988108.1[-]328081-331039	-	-	sp|F4JRR5|TTL_ARATH TITAN-like protein OS=Arabidopsis thaliana GN=TTL PE=2 SV=1	gi|694385456|ref|XP_009368545.1| PREDICTED: TITAN-like protein [Pyrus x bretschneideri]
MSTRG.10175	LOC103950093	17953	NW_008988108.1[-]244465-245081	NW_008988108.1[+]225622-226512	-	-	sp|Q9FMV0|FBL91_ARATH F-box/LRR-repeat protein At5g63520 OS=Arabidopsis thaliana GN=At5g63520 PE=2 SV=1	gi|694358289|ref|XP_009359521.1| PREDICTED: uncharacterized protein LOC103950093 [Pyrus x bretschneideri]
MSTRG.10175	LOC103949998	20813	NW_008988108.1[-]244465-245081	NW_008988108.1[+]265894-270190	-	-	sp|Q9FMV3|Y5349_ARATH CBS domain-containing protein CBSCBSPB1 OS=Arabidopsis thaliana GN=CBSCBSPB1 PE=1 SV=1	gi|694357933|ref|XP_009359421.1| PREDICTED: CBS domain-containing protein CBSCBSPB5-like isoform X1 [Pyrus x bretschneideri]
MSTRG.10175	LOC103949999	25247	NW_008988108.1[-]244465-245081	NW_008988108.1[-]270328-271997	-	K13065	sp|Q94FT4|SALAT_PAPSO Salutaridinol 7-O-acetyltransferase OS=Papaver somniferum GN=SALAT PE=1 SV=1	gi|694357939|ref|XP_009359423.1| PREDICTED: salutaridinol 7-O-acetyltransferase-like [Pyrus x bretschneideri]
MSTRG.10175	LOC103950094	16207	NW_008988108.1[-]244465-245081	NW_008988108.1[+]226643-228258	-	-	sp|Q9FMV0|FBL91_ARATH F-box/LRR-repeat protein At5g63520 OS=Arabidopsis thaliana GN=At5g63520 PE=2 SV=1	gi|694358293|ref|XP_009359522.1| PREDICTED: F-box/LRR-repeat protein At5g63520-like [Pyrus x bretschneideri]
MSTRG.10175	LOC103949987	83945	NW_008988108.1[-]244465-245081	NW_008988108.1[-]158379-160520	-	-	sp|Q9C5D3|HIP7_ARATH Heavy metal-associated isoprenylated plant protein 7 OS=Arabidopsis thaliana GN=HIPP07 PE=1 SV=1	gi|694357847|ref|XP_009359402.1| PREDICTED: neurofilament medium polypeptide [Pyrus x bretschneideri]
MSTRG.10175	LOC103950003	77179	NW_008988108.1[-]244465-245081	NW_008988108.1[+]322260-324937	-	-	sp|Q9SMP0|NFYC1_ARATH Nuclear transcription factor Y subunit C-1 OS=Arabidopsis thaliana GN=NFYC1 PE=1 SV=1	gi|694357952|ref|XP_009359427.1| PREDICTED: nuclear transcription factor Y subunit C-1-like [Pyrus x bretschneideri]
MSTRG.10175	LOC103949989	47175	NW_008988108.1[-]244465-245081	NW_008988108.1[-]196249-197290	-	-	-	gi|694357863|ref|XP_009359404.1| PREDICTED: uncharacterized protein LOC103949989 [Pyrus x bretschneideri]
MSTRG.10175	LOC103950095	10511	NW_008988108.1[-]244465-245081	NW_008988108.1[-]255592-256317	-	-	-	gi|694358296|ref|XP_009359523.1| PREDICTED: uncharacterized protein LOC103950095 [Pyrus x bretschneideri]
MSTRG.10175	LOC103950006	81475	NW_008988108.1[-]244465-245081	NW_008988108.1[+]326556-327587	GO:0016021;GO:0045492	-	sp|Q9C7F9|MT127_ARATH Probable methyltransferase At1g27930 OS=Arabidopsis thaliana GN=At1g27930 PE=1 SV=1	gi|658000696|ref|XP_008392805.1| PREDICTED: glucuronoxylan 4-O-methyltransferase 1-like [Malus domestica]
MSTRG.10175	LOC103949990	43205	NW_008988108.1[-]244465-245081	NW_008988108.1[-]198161-201260	-	K10684	sp|P0DI12|SA1B1_ARATH SUMO-activating enzyme subunit 1B-1 OS=Arabidopsis thaliana GN=SAE1B-1 PE=1 SV=1	gi|694357867|ref|XP_009359405.1| PREDICTED: SUMO-activating enzyme subunit 1B-1-like [Pyrus x bretschneideri] &gt;gi|694357870|ref|XP_009359406.1| PREDICTED: SUMO-activating enzyme subunit 1B-1-like [Pyrus x bretschneideri] &gt;gi|694357873|ref|XP_009359407.1| PREDICTED: SUMO-activating enzyme subunit 1B-1-like [Pyrus x bretschneideri] &gt;gi|694357877|ref|XP_009359409.1| PREDICTED: SUMO-activati…
MSTRG.10175	LOC103949996	14651	NW_008988108.1[-]244465-245081	NW_008988108.1[-]259732-260232	-	-	-	gi|694357927|ref|XP_009359419.1| PREDICTED: uncharacterized protein LOC103949996 [Pyrus x bretschneideri]
MSTRG.10175	LOC103950000	41996	NW_008988108.1[-]244465-245081	NW_008988108.1[+]287077-289886	-	K01114	sp|Q8H965|NPC6_ARATH Non-specific phospholipase C6 OS=Arabidopsis thaliana GN=NPC6 PE=2 SV=1	gi|694357942|ref|XP_009359424.1| PREDICTED: non-specific phospholipase C6-like [Pyrus x bretschneideri]
MSTRG.10175	LOC103950007	98970	NW_008988108.1[-]244465-245081	NW_008988108.1[+]344051-347131	GO:0016787;GO:0008270	K01493	sp|Q5RC69|DCTD_PONAB Deoxycytidylate deaminase OS=Pongo abelii GN=DCTD PE=2 SV=1	gi|694357961|ref|XP_009359432.1| PREDICTED: deoxycytidylate deaminase-like [Pyrus x bretschneideri]
MSTRG.10175	LOC103950001	60735	NW_008988108.1[-]244465-245081	NW_008988108.1[+]305816-308818	-	-	sp|F4I9E1|NFD4_ARATH Protein NUCLEAR FUSION DEFECTIVE 4 OS=Arabidopsis thaliana GN=NFD4 PE=3 SV=1	gi|694357946|ref|XP_009359425.1| PREDICTED: probable transporter mch1 [Pyrus x bretschneideri]
MSTRG.10175	LOC103949991	20411	NW_008988108.1[-]244465-245081	NW_008988108.1[+]220831-224054	-	-	sp|B9DI20|SP13A_ARATH Squamosa promoter-binding-like protein 13A OS=Arabidopsis thaliana GN=SPL13A PE=2 SV=1	gi|694357880|ref|XP_009359410.1| PREDICTED: squamosa promoter-binding-like protein 13A isoform X1 [Pyrus x bretschneideri] &gt;gi|694357883|ref|XP_009359411.1| PREDICTED: squamosa promoter-binding-like protein 13A isoform X1 [Pyrus x bretschneideri]
MSTRG.10175	LOC108867468	48304	NW_008988108.1[-]244465-245081	NW_008988108.1[+]195220-196161	-	-	sp|Q9FYA2|WRK75_ARATH Probable WRKY transcription factor 75 OS=Arabidopsis thaliana GN=WRKY75 PE=2 SV=1	gi|657965164|ref|XP_008374228.1| PREDICTED: probable WRKY transcription factor 75 [Malus domestica] &gt;gi|658022524|ref|XP_008346674.1| PREDICTED: probable WRKY transcription factor 75 [Malus domestica]
MSTRG.10226	LOC103950053	90939	NW_008988108.1[-]686653-687584	NW_008988108.1[+]778523-780421	GO:0005634;GO:0005524;GO:0006165;GO:0006241;GO:0009734;GO:0009579;GO:0004550;GO:0042542;GO:0006228;GO:0009585;GO:0009941;GO:0006183;GO:0009570	K00940	sp|Q01402|NDK2_SPIOL Nucleoside diphosphate kinase 2, chloroplastic OS=Spinacia oleracea GN=NDPK2 PE=1 SV=1	gi|694358154|ref|XP_009359482.1| PREDICTED: nucleoside diphosphate kinase 2, chloroplastic-like [Pyrus x bretschneideri]
MSTRG.10226	LOC103950046	49555	NW_008988108.1[-]686653-687584	NW_008988108.1[+]737139-743145	-	-	sp|Q9FGW9|GTE10_ARATH Transcription factor GTE10 OS=Arabidopsis thaliana GN=GTE10 PE=1 SV=2	gi|694358116|ref|XP_009359473.1| PREDICTED: transcription factor GTE10-like [Pyrus x bretschneideri] &gt;gi|694358119|ref|XP_009359474.1| PREDICTED: transcription factor GTE10-like [Pyrus x bretschneideri]
MSTRG.10226	LOC103950036	41227	NW_008988108.1[-]686653-687584	NW_008988108.1[+]643721-645426	GO:0006850;GO:0005743	K22138	sp|Q949R9|MPC1_ARATH Mitochondrial pyruvate carrier 1 OS=Arabidopsis thaliana GN=MPC1 PE=3 SV=1	gi|658000767|ref|XP_008392840.1| PREDICTED: mitochondrial pyruvate carrier 1-like [Malus domestica] &gt;gi|694358077|ref|XP_009359463.1| PREDICTED: mitochondrial pyruvate carrier 1-like [Pyrus x bretschneideri]
MSTRG.10226	LOC103950040	17273	NW_008988108.1[-]686653-687584	NW_008988108.1[-]650060-669380	GO:0008152;GO:0016874	-	sp|Q84P23|4CLL9_ARATH 4-coumarate--CoA ligase-like 9 OS=Arabidopsis thaliana GN=4CLL9 PE=1 SV=2	gi|694358086|ref|XP_009359465.1| PREDICTED: 4-coumarate--CoA ligase-like 9 [Pyrus x bretschneideri] &gt;gi|694358090|ref|XP_009359466.1| PREDICTED: 4-coumarate--CoA ligase-like 9 [Pyrus x bretschneideri]
MSTRG.10226	LOC103950102	60149	NW_008988108.1[-]686653-687584	NW_008988108.1[+]624019-626504	-	-	sp|Q9FMW3|OFT37_ARATH O-fucosyltransferase 37 OS=Arabidopsis thaliana GN=OFUT37 PE=2 SV=1	gi|694358310|ref|XP_009359529.1| PREDICTED: uncharacterized protein At1g04910-like [Pyrus x bretschneideri]
MSTRG.10226	LOC103950031	96793	NW_008988108.1[-]686653-687584	NW_008988108.1[-]585904-589860	-	-	sp|Q8LFN2|Y3037_ARATH Probable inactive leucine-rich repeat receptor-like protein kinase At3g03770 OS=Arabidopsis thaliana GN=At3g03770 PE=2 SV=1	gi|694358061|ref|XP_009359458.1| PREDICTED: probable inactive leucine-rich repeat receptor-like protein kinase At3g03770 [Pyrus x bretschneideri]
MSTRG.10226	LOC103950047	59154	NW_008988108.1[-]686653-687584	NW_008988108.1[-]746738-750881	GO:0003676	-	sp|F4JF21|PTA10_ARATH Protein PLASTID TRANSCRIPTIONALLY ACTIVE 10 OS=Arabidopsis thaliana GN=PTAC10 PE=1 SV=1	gi|694358123|ref|XP_009359475.1| PREDICTED: uncharacterized protein LOC103950047 [Pyrus x bretschneideri]
MSTRG.10226	LOC103950037	37251	NW_008988108.1[-]686653-687584	NW_008988108.1[-]645455-649402	-	K14841	sp|Q58D06|WDR74_BOVIN WD repeat-containing protein 74 OS=Bos taurus GN=WDR74 PE=2 SV=1	gi|694358081|ref|XP_009359464.1| PREDICTED: WD repeat-containing protein 74-like [Pyrus x bretschneideri]
MSTRG.10226	LOC103950104	33044	NW_008988108.1[-]686653-687584	NW_008988108.1[-]650252-653609	GO:0008152;GO:0016874	-	sp|Q84P23|4CLL9_ARATH 4-coumarate--CoA ligase-like 9 OS=Arabidopsis thaliana GN=4CLL9 PE=1 SV=2	gi|694358316|ref|XP_009359531.1| PREDICTED: 4-coumarate--CoA ligase-like 9 [Pyrus x bretschneideri]
MSTRG.10226	LOC103950033	73356	NW_008988108.1[-]686653-687584	NW_008988108.1[+]609823-613297	-	K14564	sp|O94514|NOP56_SCHPO Nucleolar protein 56 OS=Schizosaccharomyces pombe (strain 972 / ATCC 24843) GN=nop56 PE=3 SV=1	gi|694358067|ref|XP_009359460.1| PREDICTED: nucleolar protein 56-like [Pyrus x bretschneideri]
MSTRG.10226	LOC103950043	4502	NW_008988108.1[-]686653-687584	NW_008988108.1[+]692086-698753	-	-	-	gi|694358099|ref|XP_009359470.1| PREDICTED: uncharacterized protein LOC103950043 [Pyrus x bretschneideri] &gt;gi|694358102|ref|XP_009359471.1| PREDICTED: uncharacterized protein LOC103950043 [Pyrus x bretschneideri]
MSTRG.10226	LOC103950050	66577	NW_008988108.1[-]686653-687584	NW_008988108.1[+]754161-758479	-	-	-	gi|694358139|ref|XP_009359477.1| PREDICTED: uncharacterized protein LOC103950050 isoform X1 [Pyrus x bretschneideri]
MSTRG.10226	LOC103950049	56593	NW_008988108.1[-]686653-687584	NW_008988108.1[+]744177-746780	GO:0004316;GO:0051287;GO:0006633;GO:0055114	K00059	sp|P28643|FABG_CUPLA 3-oxoacyl-[acyl-carrier-protein] reductase, chloroplastic OS=Cuphea lanceolata GN=CLKR27 PE=2 SV=1	gi|694358126|ref|XP_009359476.1| PREDICTED: 3-oxoacyl-[acyl-carrier-protein] reductase 4 [Pyrus x bretschneideri]
MSTRG.10226	LOC103950109	71559	NW_008988108.1[-]686653-687584	NW_008988108.1[+]759143-762347	GO:0016021	-	sp|Q9FKS8|LHT1_ARATH Lysine histidine transporter 1 OS=Arabidopsis thaliana GN=LHT1 PE=1 SV=1	gi|694358327|ref|XP_009359534.1| PREDICTED: lysine histidine transporter 1-like [Pyrus x bretschneideri]
MSTRG.10226	LOC103950111	99882	NW_008988108.1[-]686653-687584	NW_008988108.1[+]787466-789536	GO:0016020;GO:0046872;GO:0016491	-	sp|Q9STK7|C71AQ_ARATH Cytochrome P450 71A26 OS=Arabidopsis thaliana GN=CYP71A26 PE=3 SV=1	gi|694358334|ref|XP_009359536.1| PREDICTED: cytochrome P450 71A26-like [Pyrus x bretschneideri]
MSTRG.10226	LOC103950045	33711	NW_008988108.1[-]686653-687584	NW_008988108.1[-]721295-722560	-	-	-	gi|694358112|ref|XP_009359472.1| PREDICTED: uncharacterized protein LOC103950045 [Pyrus x bretschneideri]
MSTRG.10226	LOC103950035	65676	NW_008988108.1[-]686653-687584	NW_008988108.1[-]617491-620977	-	K01267	sp|B9RAJ0|DNPEP_RICCO Probable aspartyl aminopeptidase OS=Ricinus communis GN=RCOM_1506700 PE=2 SV=2	gi|694358074|ref|XP_009359462.1| PREDICTED: probable aspartyl aminopeptidase [Pyrus x bretschneideri]
MSTRG.10226	LOC103950110	86602	NW_008988108.1[-]686653-687584	NW_008988108.1[+]774186-775784	GO:0006355	-	sp|Q8S4W7|GAI1_VITVI DELLA protein GAI1 OS=Vitis vinifera GN=GAI1 PE=2 SV=1	gi|694358330|ref|XP_009359535.1| PREDICTED: DELLA protein RGL1-like [Pyrus x bretschneideri]
MSTRG.10226	LOC103950052	92822	NW_008988108.1[-]686653-687584	NW_008988108.1[-]780406-781917	-	-	-	gi|694358149|ref|XP_009359481.1| PREDICTED: uncharacterized protein LOC103950052 [Pyrus x bretschneideri]
MSTRG.10226	LOC103950103	53257	NW_008988108.1[-]686653-687584	NW_008988108.1[-]630064-633396	-	K01188	sp|Q42707|F26G_CHESP Furostanol glycoside 26-O-beta-glucosidase OS=Cheilocostus speciosus GN=F26G PE=1 SV=1	gi|694358313|ref|XP_009359530.1| PREDICTED: beta-glucosidase 13-like [Pyrus x bretschneideri]
MSTRG.10226	LOC103950034	85262	NW_008988108.1[-]686653-687584	NW_008988108.1[-]598336-601391	-	-	-	gi|694358071|ref|XP_009359461.1| PREDICTED: uncharacterized protein LOC103950034 [Pyrus x bretschneideri]
MSTRG.10226	LOC103950042	12619	NW_008988108.1[-]686653-687584	NW_008988108.1[-]700203-703972	-	K08818	sp|A2XUW1|CDKG2_ORYSI Cyclin-dependent kinase G-2 OS=Oryza sativa subsp. indica GN=CDKG-2 PE=3 SV=1	gi|694358096|ref|XP_009359469.1| PREDICTED: LOW QUALITY PROTEIN: cyclin-dependent kinase G-2-like [Pyrus x bretschneideri]
MSTRG.10226	LOC103950032	69585	NW_008988108.1[-]686653-687584	NW_008988108.1[+]614242-617068	-	K00939	sp|Q08480|KAD4_ORYSJ Adenylate kinase 4 OS=Oryza sativa subsp. japonica GN=ADK-B PE=2 SV=1	gi|694358064|ref|XP_009359459.1| PREDICTED: adenylate kinase 4-like [Pyrus x bretschneideri]
MSTRG.10226	LOC103950106	3862	NW_008988108.1[-]686653-687584	NW_008988108.1[+]674865-682791	-	K01188	sp|Q7XKV2|BGL13_ORYSJ Beta-glucosidase 13 OS=Oryza sativa subsp. japonica GN=BGLU13 PE=2 SV=2	gi|658050153|ref|XP_008360790.1| PREDICTED: beta-glucosidase 24-like [Malus domestica]
MSTRG.1029	LOC103949739	369	NW_008988041.1[-]42378-43937	NW_008988041.1[-]44306-45840	GO:0003824;GO:0050662	K15891	sp|P73212|DFRA_SYNY3 Putative dihydroflavonol 4-reductase OS=Synechocystis sp. (strain PCC 6803 / Kazusa) GN=dfrA PE=3 SV=1	gi|694311695|ref|XP_009359138.1| PREDICTED: anthocyanidin reductase-like [Pyrus x bretschneideri] &gt;gi|694311739|ref|XP_009359330.1| PREDICTED: anthocyanidin reductase-like [Pyrus x bretschneideri] &gt;gi|694446325|ref|XP_009349535.1| PREDICTED: anthocyanidin reductase-like [Pyrus x bretschneideri]
MSTRG.1029	LOC103949796	29533	NW_008988041.1[-]42378-43937	NW_008988041.1[+]73470-74639	-	-	-	gi|694311709|ref|XP_009359188.1| PREDICTED: uncharacterized protein LOC103949796 [Pyrus x bretschneideri] &gt;gi|694311725|ref|XP_009359265.1| PREDICTED: uncharacterized protein LOC103949859 [Pyrus x bretschneideri]
MSTRG.1029	LOC103949725	307	NW_008988041.1[-]42378-43937	NW_008988041.1[-]39399-42071	-	-	sp|Q69V36|Y6944_ORYSJ B3 domain-containing protein Os06g0194400 OS=Oryza sativa subsp. japonica GN=Os06g0194400 PE=2 SV=1	gi|694311690|ref|XP_009359118.1| PREDICTED: B3 domain-containing protein At3g19184-like [Pyrus x bretschneideri] &gt;gi|694311692|ref|XP_009359125.1| PREDICTED: B3 domain-containing protein At3g19184-like [Pyrus x bretschneideri] &gt;gi|694311741|ref|XP_009359337.1| PREDICTED: B3 domain-containing protein At3g19184-like [Pyrus x bretschneideri] &gt;gi|694311743|ref|XP_009359344.1| PREDICTED: B3 d…
MSTRG.1029	LOC103949815	48878	NW_008988041.1[-]42378-43937	NW_008988041.1[+]92815-94042	GO:0008152;GO:0052689	-	sp|Q9SX78|CXE2_ARATH Probable carboxylesterase 2 OS=Arabidopsis thaliana GN=CXE2 PE=2 SV=1	gi|694311713|ref|XP_009359212.1| PREDICTED: probable carboxylesterase 2 [Pyrus x bretschneideri] &gt;gi|694311720|ref|XP_009359247.1| PREDICTED: probable carboxylesterase 2 [Pyrus x bretschneideri]
MSTRG.1029	LOC103949765	14164	NW_008988041.1[-]42378-43937	NW_008988041.1[+]58101-62092	-	-	-	gi|694311702|ref|XP_009359164.1| PREDICTED: uncharacterized protein LOC103949765 [Pyrus x bretschneideri]
MSTRG.1029	LOC103949692	24684	NW_008988041.1[-]42378-43937	NW_008988041.1[-]16268-17694	-	K14499	sp|Q9FMZ0|BKI1_ARATH BRI1 kinase inhibitor 1 OS=Arabidopsis thaliana GN=BKI1 PE=1 SV=1	gi|694311681|ref|XP_009359076.1| PREDICTED: BRI1 kinase inhibitor 1-like [Pyrus x bretschneideri] &gt;gi|694311752|ref|XP_009359372.1| PREDICTED: BRI1 kinase inhibitor 1-like [Pyrus x bretschneideri]
MSTRG.1029	LOC103949709	3657	NW_008988041.1[-]42378-43937	NW_008988041.1[-]36369-38721	-	-	sp|Q9FMZ4|Y5270_ARATH B3 domain-containing protein At5g42700 OS=Arabidopsis thaliana GN=At5g42700 PE=2 SV=2	gi|694311686|ref|XP_009359098.1| PREDICTED: B3 domain-containing protein At5g42700-like [Pyrus x bretschneideri] &gt;gi|694311688|ref|XP_009359107.1| PREDICTED: B3 domain-containing protein At5g42700-like [Pyrus x bretschneideri] &gt;gi|694311745|ref|XP_009359350.1| PREDICTED: B3 domain-containing protein At5g42700-like [Pyrus x bretschneideri] &gt;gi|694311748|ref|XP_009359354.1| PREDICTED: B3 d…
MSTRG.1029	LOC103949679	32823	NW_008988041.1[-]42378-43937	NW_008988041.1[-]3097-9555	-	-	sp|Q9FMN2|PAH2_ARATH Phosphatidate phosphatase PAH2 OS=Arabidopsis thaliana GN=PAH2 PE=1 SV=1	gi|694311678|ref|XP_009359070.1| PREDICTED: phosphatidate phosphatase PAH2-like [Pyrus x bretschneideri]
MSTRG.1029	LOC103949749	3050	NW_008988041.1[-]42378-43937	NW_008988041.1[-]46987-50416	-	-	-	gi|694311697|ref|XP_009359148.1| PREDICTED: uncharacterized protein LOC103949749 [Pyrus x bretschneideri] &gt;gi|694311736|ref|XP_009359322.1| PREDICTED: uncharacterized protein LOC103949903 [Pyrus x bretschneideri]
MSTRG.1029	LOC103949757	7333	NW_008988041.1[-]42378-43937	NW_008988041.1[-]51270-53824	GO:0005634;GO:0000808;GO:0006260	K02604	sp|Q38899|ORC2_ARATH Origin of replication complex subunit 2 OS=Arabidopsis thaliana GN=ORC2 PE=1 SV=1	gi|694311699|ref|XP_009359159.1| PREDICTED: origin recognition complex subunit 2-like [Pyrus x bretschneideri] &gt;gi|694311734|ref|XP_009359310.1| PREDICTED: origin recognition complex subunit 2-like [Pyrus x bretschneideri]
MSTRG.1029	LOC103949699	8222	NW_008988041.1[-]42378-43937	NW_008988041.1[-]29022-34156	GO:0005829;GO:0006470;GO:0004722	-	sp|Q9FX08|P2C12_ARATH Probable protein phosphatase 2C 12 OS=Arabidopsis thaliana GN=At1g47380 PE=2 SV=1	gi|694311683|ref|XP_009359088.1| PREDICTED: probable protein phosphatase 2C 12 [Pyrus x bretschneideri] &gt;gi|694311750|ref|XP_009359363.1| PREDICTED: probable protein phosphatase 2C 12 [Pyrus x bretschneideri]
MSTRG.1029	LOC103949808	39517	NW_008988041.1[-]42378-43937	NW_008988041.1[-]83454-85217	-	-	sp|Q9SX77|SDH5_ARATH Succinate dehydrogenase subunit 5, mitochondrial OS=Arabidopsis thaliana GN=SDH5 PE=1 SV=1	gi|694311711|ref|XP_009359200.1| PREDICTED: uncharacterized protein At1g47420, mitochondrial-like [Pyrus x bretschneideri] &gt;gi|694311723|ref|XP_009359257.1| PREDICTED: uncharacterized protein At1g47420, mitochondrial-like [Pyrus x bretschneideri]
MSTRG.1029	LOC103949824	52567	NW_008988041.1[-]42378-43937	NW_008988041.1[-]96504-99788	GO:0000502;GO:0005829	K03030	sp|Q9LT08|PSDE_ARATH 26S proteasome non-ATPase regulatory subunit 14 homolog OS=Arabidopsis thaliana GN=RPN11 PE=1 SV=1	gi|658024431|ref|XP_008347621.1| PREDICTED: 26S proteasome non-ATPase regulatory subunit 14 homolog [Malus domestica] &gt;gi|694311716|ref|XP_009359224.1| PREDICTED: 26S proteasome non-ATPase regulatory subunit 14 homolog [Pyrus x bretschneideri] &gt;gi|694311718|ref|XP_009359236.1| PREDICTED: 26S proteasome non-ATPase regulatory subunit 14 homolog [Pyrus x bretschneideri] &gt;gi|694382772|ref|XP…
MSTRG.1029	LOC103949774	25244	NW_008988041.1[-]42378-43937	NW_008988041.1[+]69181-70880	-	K17867	sp|Q54CI5|DPH4_DICDI DPH4 homolog OS=Dictyostelium discoideum GN=dph4 PE=3 SV=1	gi|694311704|ref|XP_009359171.1| PREDICTED: DPH4 homolog [Pyrus x bretschneideri] &gt;gi|694311729|ref|XP_009359287.1| PREDICTED: DPH4 homolog [Pyrus x bretschneideri]
MSTRG.10291	LOC103950120	63528	NW_008988109.1[-]598143-599118	NW_008988109.1[-]662646-665854	-	K01761	sp|Q9SGU9|MGL_ARATH Methionine gamma-lyase OS=Arabidopsis thaliana GN=MGL PE=1 SV=1	gi|694358357|ref|XP_009359544.1| PREDICTED: methionine gamma-lyase-like [Pyrus x bretschneideri]
MSTRG.10291	LOC103950147	95057	NW_008988109.1[-]598143-599118	NW_008988109.1[-]694175-698365	-	-	sp|Q40863|EMB8_PICGL Embryogenesis-associated protein EMB8 OS=Picea glauca GN=EMB8 PE=2 SV=1	gi|694358512|ref|XP_009359581.1| PREDICTED: embryogenesis-associated protein EMB8-like [Pyrus x bretschneideri]
MSTRG.10291	LOC103950121	50642	NW_008988109.1[-]598143-599118	NW_008988109.1[+]649760-651935	GO:0016705;GO:0020037;GO:0005506;GO:0016021;GO:0004497;GO:0055114	-	sp|Q9SLP1|C78A9_ARATH Cytochrome P450 78A9 OS=Arabidopsis thaliana GN=CYP78A9 PE=2 SV=1	gi|694358360|ref|XP_009359545.1| PREDICTED: cytochrome P450 78A9-like [Pyrus x bretschneideri]
MSTRG.10291	LOC103950119	6778	NW_008988109.1[-]598143-599118	NW_008988109.1[-]605896-608223	-	K15151	sp|F4HPA7|MD10B_ARATH Mediator of RNA polymerase II transcription subunit 10b OS=Arabidopsis thaliana GN=MED10B PE=1 SV=1	gi|694358354|ref|XP_009359543.1| PREDICTED: mediator of RNA polymerase II transcription subunit 10b-like [Pyrus x bretschneideri] &gt;gi|694390721|ref|XP_009370921.1| PREDICTED: mediator of RNA polymerase II transcription subunit 10b-like [Pyrus x bretschneideri]
MSTRG.10291	LOC103950118	86422	NW_008988109.1[-]598143-599118	NW_008988109.1[-]509681-511721	-	-	sp|Q9FIP9|MYC3_ARATH Transcription factor MYC3 OS=Arabidopsis thaliana GN=MYC3 PE=1 SV=1	gi|694358350|ref|XP_009359542.1| PREDICTED: transcription factor MYC2-like [Pyrus x bretschneideri]
MSTRG.10291	LOC103950122	99582	NW_008988109.1[-]598143-599118	NW_008988109.1[-]698700-699559	-	-	-	gi|694358364|ref|XP_009359546.1| PREDICTED: uncharacterized protein LOC103950122 [Pyrus x bretschneideri]
MSTRG.10301	LOC103950128	16372	NW_008988109.1[+]763914-765665	NW_008988109.1[+]718247-747542	-	-	sp|Q9FHY8|HLB1_ARATH Protein HLB1 OS=Arabidopsis thaliana GN=HLB1 PE=1 SV=1	gi|694358405|ref|XP_009359558.1| PREDICTED: uncharacterized protein LOC103950128 isoform X2 [Pyrus x bretschneideri]
MSTRG.10301	LOC103950136	73508	NW_008988109.1[+]763914-765665	NW_008988109.1[-]839173-843896	GO:0055085;GO:0016021	-	sp|O82485|OPT7_ARATH Oligopeptide transporter 7 OS=Arabidopsis thaliana GN=OPT7 PE=2 SV=1	gi|694358457|ref|XP_009359568.1| PREDICTED: LOW QUALITY PROTEIN: oligopeptide transporter 7-like [Pyrus x bretschneideri]
MSTRG.10301	LOC103950120	98060	NW_008988109.1[+]763914-765665	NW_008988109.1[-]662646-665854	-	K01761	sp|Q9SGU9|MGL_ARATH Methionine gamma-lyase OS=Arabidopsis thaliana GN=MGL PE=1 SV=1	gi|694358357|ref|XP_009359544.1| PREDICTED: methionine gamma-lyase-like [Pyrus x bretschneideri]
MSTRG.10301	LOC103950148	70172	NW_008988109.1[+]763914-765665	NW_008988109.1[-]835837-838121	-	K05925	sp|Q6EU10|MTA70_ORYSJ Probable N6-adenosine-methyltransferase MT-A70-like OS=Oryza sativa subsp. japonica GN=Os02g0672600 PE=2 SV=1	gi|694358515|ref|XP_009359582.1| PREDICTED: LOW QUALITY PROTEIN: probable N6-adenosine-methyltransferase MT-A70-like [Pyrus x bretschneideri]
MSTRG.10301	LOC103950126	13065	NW_008988109.1[+]763914-765665	NW_008988109.1[-]723513-750849	-	-	sp|Q6R3L0|YSL1_ARATH Metal-nicotianamine transporter YSL1 OS=Arabidopsis thaliana GN=YSL1 PE=2 SV=2	gi|694358383|ref|XP_009359552.1| PREDICTED: metal-nicotianamine transporter YSL1-like isoform X1 [Pyrus x bretschneideri]
MSTRG.10301	LOC103950131	47029	NW_008988109.1[+]763914-765665	NW_008988109.1[+]812694-820079	-	-	sp|Q551H4|FRAY2_DICDI Serine/threonine-protein kinase fray2 OS=Dictyostelium discoideum GN=fray2 PE=3 SV=1	gi|694358415|ref|XP_009359561.1| PREDICTED: serine/threonine-protein kinase BLUS1-like isoform X1 [Pyrus x bretschneideri]
MSTRG.10301	LOC103950147	65549	NW_008988109.1[+]763914-765665	NW_008988109.1[-]694175-698365	-	-	sp|Q40863|EMB8_PICGL Embryogenesis-associated protein EMB8 OS=Picea glauca GN=EMB8 PE=2 SV=1	gi|694358512|ref|XP_009359581.1| PREDICTED: embryogenesis-associated protein EMB8-like [Pyrus x bretschneideri]
MSTRG.10301	LOC103950137	67931	NW_008988109.1[+]763914-765665	NW_008988109.1[+]833596-834816	-	-	sp|Q9SK27|ENL1_ARATH Early nodulin-like protein 1 OS=Arabidopsis thaliana GN=At2g25060 PE=1 SV=2	gi|694358460|ref|XP_009359569.1| PREDICTED: mavicyanin-like [Pyrus x bretschneideri]
MSTRG.10301	LOC103950127	37204	NW_008988109.1[+]763914-765665	NW_008988109.1[-]723513-726710	-	-	sp|Q6R3L0|YSL1_ARATH Metal-nicotianamine transporter YSL1 OS=Arabidopsis thaliana GN=YSL1 PE=2 SV=2	gi|694358383|ref|XP_009359552.1| PREDICTED: metal-nicotianamine transporter YSL1-like isoform X1 [Pyrus x bretschneideri]
MSTRG.10301	LOC103950125	46505	NW_008988109.1[+]763914-765665	NW_008988109.1[+]713051-717409	-	K20168	sp|P09379|GYP7_YARLI GTPase-activating protein GYP7 OS=Yarrowia lipolytica (strain CLIB 122 / E 150) GN=GYP7 PE=3 SV=2	gi|694358373|ref|XP_009359548.1| PREDICTED: TBC1 domain family member 15-like isoform X2 [Pyrus x bretschneideri] &gt;gi|694358376|ref|XP_009359549.1| PREDICTED: TBC1 domain family member 15-like isoform X2 [Pyrus x bretschneideri] &gt;gi|694358379|ref|XP_009359550.1| PREDICTED: TBC1 domain family member 15-like isoform X2 [Pyrus x bretschneideri]
MSTRG.10301	LOC103950133	57373	NW_008988109.1[+]763914-765665	NW_008988109.1[-]823038-824509	-	-	-	gi|694358447|ref|XP_009359565.1| PREDICTED: uncharacterized protein LOC103950133 [Pyrus x bretschneideri]
MSTRG.10301	LOC103950134	60187	NW_008988109.1[+]763914-765665	NW_008988109.1[+]825852-828759	GO:0005829;GO:0005739	-	sp|Q58DG1|MYG1_BOVIN UPF0160 protein MYG1, mitochondrial OS=Bos taurus PE=2 SV=1	gi|694358450|ref|XP_009359566.1| PREDICTED: UPF0160 protein-like [Pyrus x bretschneideri]
MSTRG.10301	LOC103950135	63166	NW_008988109.1[+]763914-765665	NW_008988109.1[+]828831-830311	-	-	sp|B7NN63|RHMA_ECO7I 2-keto-3-deoxy-L-rhamnonate aldolase OS=Escherichia coli O7:K1 (strain IAI39 / ExPEC) GN=rhmA PE=3 SV=1	gi|694358454|ref|XP_009359567.1| PREDICTED: uncharacterized protein LOC103950135 [Pyrus x bretschneideri]
MSTRG.10301	LOC103950129	43211	NW_008988109.1[+]763914-765665	NW_008988109.1[+]808876-809847	-	-	-	gi|694358412|ref|XP_009359560.1| PREDICTED: uncharacterized protein LOC103950129 [Pyrus x bretschneideri]
MSTRG.10301	LOC103950132	55441	NW_008988109.1[+]763914-765665	NW_008988109.1[+]821106-822959	-	-	-	gi|694358441|ref|XP_009359563.1| PREDICTED: uncharacterized protein LOC103950132 [Pyrus x bretschneideri]
MSTRG.10301	LOC103950122	64355	NW_008988109.1[+]763914-765665	NW_008988109.1[-]698700-699559	-	-	-	gi|694358364|ref|XP_009359546.1| PREDICTED: uncharacterized protein LOC103950122 [Pyrus x bretschneideri]
MSTRG.10399	LOC103950233	13504	NW_008988110.1[-]644698-645826	NW_008988110.1[-]628916-631194	-	K14488	sp|P32295|ARG7_VIGRR Indole-3-acetic acid-induced protein ARG7 OS=Vigna radiata var. radiata GN=ARG7 PE=2 SV=1	gi|694358948|ref|XP_009359696.1| PREDICTED: uncharacterized protein LOC103950233 isoform X1 [Pyrus x bretschneideri]
MSTRG.10399	LOC103950243	98709	NW_008988110.1[-]644698-645826	NW_008988110.1[-]744535-746679	-	-	-	gi|694359024|ref|XP_009359707.1| PREDICTED: uncharacterized protein LOC103950243 isoform X1 [Pyrus x bretschneideri]
MSTRG.10399	LOC103950230	77608	NW_008988110.1[-]644698-645826	NW_008988110.1[-]562091-567090	GO:0007018;GO:0009555;GO:0005524;GO:0009506;GO:0005874;GO:0010245;GO:0008017;GO:0000911;GO:0007112;GO:0009558;GO:0003777	K11498	sp|Q8S949|KN7B_TOBAC Kinesin-like protein NACK2 OS=Nicotiana tabacum GN=NACK2 PE=1 SV=1	gi|694358935|ref|XP_009359691.1| PREDICTED: kinesin-like protein NACK2 [Pyrus x bretschneideri]
MSTRG.10399	LOC103950240	68295	NW_008988110.1[-]644698-645826	NW_008988110.1[+]714121-715006	GO:0004857	-	sp|Q84WE4|PMEI3_ARATH Pectinesterase inhibitor 3 OS=Arabidopsis thaliana GN=PMEI3 PE=2 SV=1	gi|694358971|ref|XP_009359704.1| PREDICTED: 21 kDa protein [Pyrus x bretschneideri]
MSTRG.10399	LOC103950237	968	NW_008988110.1[-]644698-645826	NW_008988110.1[+]646794-648430	GO:0016209;GO:0098869;GO:0055114;GO:0016491	K03564	sp|Q6QPJ6|PRXQ_POPJC Peroxiredoxin Q, chloroplastic OS=Populus jackii GN=PRXQ PE=1 SV=1	gi|694358961|ref|XP_009359700.1| PREDICTED: peroxiredoxin Q, chloroplastic-like [Pyrus x bretschneideri]
MSTRG.10399	LOC103950231	49140	NW_008988110.1[-]644698-645826	NW_008988110.1[-]587260-595558	-	K07052	sp|Q40863|EMB8_PICGL Embryogenesis-associated protein EMB8 OS=Picea glauca GN=EMB8 PE=2 SV=1	gi|694358938|ref|XP_009359693.1| PREDICTED: uncharacterized protein LOC103950231 isoform X1 [Pyrus x bretschneideri]
MSTRG.10399	LOC103950291	10514	NW_008988110.1[-]644698-645826	NW_008988110.1[-]656340-659586	GO:0050661;GO:0004499;GO:0050660;GO:0055114	K00485	sp|Q9LMA1|FMO1_ARATH Probable flavin-containing monooxygenase 1 OS=Arabidopsis thaliana GN=FMO1 PE=2 SV=1	gi|694359187|ref|XP_009359757.1| PREDICTED: probable flavin-containing monooxygenase 1 [Pyrus x bretschneideri]
MSTRG.10399	LOC103950290	57785	NW_008988110.1[-]644698-645826	NW_008988110.1[+]585826-586913	GO:0045490;GO:0045330;GO:0005618;GO:0043086;GO:0004857;GO:0030599;GO:0042545	K01051	sp|Q43062|PME_PRUPE Pectinesterase/pectinesterase inhibitor PPE8B OS=Prunus persica PE=2 SV=1	gi|694359184|ref|XP_009359756.1| PREDICTED: pectinesterase/pectinesterase inhibitor PPE8B-like [Pyrus x bretschneideri]
MSTRG.10399	LOC103950239	70935	NW_008988110.1[-]644698-645826	NW_008988110.1[+]716761-724024	-	K14794	sp|Q5ZKD5|RRP12_CHICK RRP12-like protein OS=Gallus gallus GN=RRP12 PE=2 SV=1	gi|694358968|ref|XP_009359702.1| PREDICTED: RRP12-like protein [Pyrus x bretschneideri]
MSTRG.10399	LOC103950228	90347	NW_008988110.1[-]644698-645826	NW_008988110.1[+]546174-554351	-	K22913	sp|Q7XZU2|SAC3_ARATH Phosphoinositide phosphatase SAC3 OS=Arabidopsis thaliana GN=SAC3 PE=2 SV=1	gi|694358925|ref|XP_009359688.1| PREDICTED: phosphoinositide phosphatase SAC3 [Pyrus x bretschneideri] &gt;gi|694358928|ref|XP_009359689.1| PREDICTED: phosphoinositide phosphatase SAC3 [Pyrus x bretschneideri]
MSTRG.10399	LOC103950289	65459	NW_008988110.1[-]644698-645826	NW_008988110.1[+]573253-579239	-	K00695	sp|P13708|SUS_SOYBN Sucrose synthase OS=Glycine max GN=SS PE=1 SV=2	gi|694359180|ref|XP_009359754.1| PREDICTED: sucrose synthase [Pyrus x bretschneideri]
MSTRG.10399	LOC103950235	64	NW_008988110.1[-]644698-645826	NW_008988110.1[+]639196-644634	GO:0050664;GO:0098869;GO:0004601;GO:0016021;GO:0055114	K13447	sp|O81211|RBOHE_ARATH Respiratory burst oxidase homolog protein E OS=Arabidopsis thaliana GN=RBOHE PE=2 SV=2	gi|694358958|ref|XP_009359699.1| PREDICTED: respiratory burst oxidase homolog protein E-like [Pyrus x bretschneideri]
MSTRG.10399	LOC103950229	87725	NW_008988110.1[-]644698-645826	NW_008988110.1[-]554621-556973	-	K15028	sp|Q94HF1|EIF3K_ORYSJ Eukaryotic translation initiation factor 3 subunit K OS=Oryza sativa subsp. japonica GN=TIF3K1 PE=2 SV=1	gi|694358931|ref|XP_009359690.1| PREDICTED: eukaryotic translation initiation factor 3 subunit K-like [Pyrus x bretschneideri]
MSTRG.10399	LOC103950238	31733	NW_008988110.1[-]644698-645826	NW_008988110.1[+]677559-678688	-	-	-	gi|658005348|ref|XP_008337817.1| PREDICTED: uncharacterized protein LOC103400907 [Malus domestica]
MSTRG.10399	LOC103950242	78303	NW_008988110.1[-]644698-645826	NW_008988110.1[-]724129-730012	GO:0004315;GO:0006633;GO:0009793;GO:0009570;GO:0009631	K09458	sp|Q9C9P4|KASC2_ARATH 3-oxoacyl-[acyl-carrier-protein] synthase II, chloroplastic OS=Arabidopsis thaliana GN=KAS2 PE=1 SV=1	gi|694359017|ref|XP_009359705.1| PREDICTED: 3-oxoacyl-[acyl-carrier-protein] synthase II, chloroplastic-like [Pyrus x bretschneideri]
MSTRG.10399	LOC103950232	40120	NW_008988110.1[-]644698-645826	NW_008988110.1[+]603929-604578	-	-	-	gi|694358945|ref|XP_009359695.1| PREDICTED: uncharacterized protein LOC103950232 [Pyrus x bretschneideri]
MSTRG.10415	LOC103950243	73718	NW_008988110.1[+]820397-820923	NW_008988110.1[-]744535-746679	-	-	-	gi|694359024|ref|XP_009359707.1| PREDICTED: uncharacterized protein LOC103950243 isoform X1 [Pyrus x bretschneideri]
MSTRG.10415	LOC103950256	15479	NW_008988110.1[+]820397-820923	NW_008988110.1[+]836402-838847	GO:0005634;GO:0000339;GO:0000932;GO:0000290	K12620	sp|Q8LFL8|LSM1B_ARATH Sm-like protein LSM1B OS=Arabidopsis thaliana GN=LSM1B PE=1 SV=1	gi|657947348|ref|XP_008389036.1| PREDICTED: U6 snRNA-associated Sm-like protein LSm1 [Malus domestica] &gt;gi|658005376|ref|XP_008337833.1| PREDICTED: U6 snRNA-associated Sm-like protein LSm1 [Malus domestica] &gt;gi|694359067|ref|XP_009359721.1| PREDICTED: U6 snRNA-associated Sm-like protein LSm1 [Pyrus x bretschneideri]
MSTRG.10415	LOC103950250	2762	NW_008988110.1[+]820397-820923	NW_008988110.1[-]812807-817635	GO:0003723;GO:0000166	K13201	sp|Q9M427|UBP1_NICPL Oligouridylate-binding protein 1 OS=Nicotiana plumbaginifolia GN=UBP1 PE=2 SV=1	gi|694359047|ref|XP_009359714.1| PREDICTED: oligouridylate-binding protein 1-like isoform X1 [Pyrus x bretschneideri]
MSTRG.10415	LOC103950260	88583	NW_008988110.1[+]820397-820923	NW_008988110.1[-]909506-912281	GO:0004252;GO:0009505;GO:0006508;GO:0009506;GO:0005794	-	sp|Q9ZUF6|SBT18_ARATH Subtilisin-like protease SBT1.8 OS=Arabidopsis thaliana GN=SBT1.8 PE=1 SV=1	gi|694359085|ref|XP_009359724.1| PREDICTED: subtilisin-like protease [Pyrus x bretschneideri]
MSTRG.10415	LOC103950253	5722	NW_008988110.1[+]820397-820923	NW_008988110.1[-]826645-832486	GO:0005576;GO:0005975;GO:0071555;GO:0004650	-	sp|A7PZL3|PGLR_VITVI Probable polygalacturonase OS=Vitis vinifera GN=GSVIVT00026920001 PE=1 SV=1	gi|694359057|ref|XP_009359717.1| PREDICTED: probable polygalacturonase [Pyrus x bretschneideri]
MSTRG.10415	LOC103950263	76669	NW_008988110.1[+]820397-820923	NW_008988110.1[-]897592-899103	-	-	sp|Q9ZUF7|LOR6_ARATH Protein LURP-one-related 6 OS=Arabidopsis thaliana GN=At2g05910 PE=2 SV=1	gi|694359092|ref|XP_009359726.1| PREDICTED: protein LURP-one-related 6-like [Pyrus x bretschneideri]
MSTRG.10415	LOC103950246	42149	NW_008988110.1[+]820397-820923	NW_008988110.1[+]771376-778248	-	K14486	sp|Q8RYC8|ARFS_ARATH Auxin response factor 19 OS=Arabidopsis thaliana GN=ARF19 PE=1 SV=2	gi|694359034|ref|XP_009359710.1| PREDICTED: auxin response factor 19 [Pyrus x bretschneideri]
MSTRG.10415	LOC103950247	39959	NW_008988110.1[+]820397-820923	NW_008988110.1[-]778369-780438	GO:0006457;GO:0048046;GO:0009535;GO:0005524;GO:1901671;GO:0005507;GO:0005739;GO:0009941;GO:0009570	K04078	sp|O65282|CH20_ARATH 20 kDa chaperonin, chloroplastic OS=Arabidopsis thaliana GN=CPN20 PE=1 SV=2	gi|694359037|ref|XP_009359711.1| PREDICTED: 20 kDa chaperonin, chloroplastic [Pyrus x bretschneideri]
MSTRG.10415	LOC103950249	8597	NW_008988110.1[+]820397-820923	NW_008988110.1[+]810543-811800	-	-	sp|Q8LGS1|MARD1_ARATH Protein MARD1 OS=Arabidopsis thaliana GN=MARD1 PE=2 SV=2	gi|694359044|ref|XP_009359713.1| PREDICTED: uncharacterized protein LOC103950249 [Pyrus x bretschneideri]
MSTRG.10415	LOC103950239	96373	NW_008988110.1[+]820397-820923	NW_008988110.1[+]716761-724024	-	K14794	sp|Q5ZKD5|RRP12_CHICK RRP12-like protein OS=Gallus gallus GN=RRP12 PE=2 SV=1	gi|694358968|ref|XP_009359702.1| PREDICTED: RRP12-like protein [Pyrus x bretschneideri]
MSTRG.10415	LOC103950293	19943	NW_008988110.1[+]820397-820923	NW_008988110.1[-]840866-844078	-	-	sp|Q9M1L7|PRK3_ARATH Pollen receptor-like kinase 3 OS=Arabidopsis thaliana GN=PRK3 PE=1 SV=1	gi|694359193|ref|XP_009359759.1| PREDICTED: probable inactive leucine-rich repeat receptor-like protein kinase At5g20690 [Pyrus x bretschneideri]
MSTRG.10415	LOC103950259	67743	NW_008988110.1[+]820397-820923	NW_008988110.1[-]888666-892654	GO:0006081;GO:0055114;GO:0004029	K14085	sp|Q9ZPB7|AL7A1_MALDO Aldehyde dehydrogenase family 7 member A1 OS=Malus domestica PE=1 SV=3	gi|694359076|ref|XP_009359723.1| PREDICTED: aldehyde dehydrogenase family 7 member A1-like [Pyrus x bretschneideri]
MSTRG.10415	LOC103950245	67721	NW_008988110.1[+]820397-820923	NW_008988110.1[+]748989-752676	-	K14806	sp|Q7XJN0|RH17_ARATH DEAD-box ATP-dependent RNA helicase 17 OS=Arabidopsis thaliana GN=RH17 PE=2 SV=1	gi|694359030|ref|XP_009359709.1| PREDICTED: DEAD-box ATP-dependent RNA helicase 17-like [Pyrus x bretschneideri]
MSTRG.10415	LOC103950258	39795	NW_008988110.1[+]820397-820923	NW_008988110.1[+]860718-873421	GO:0005634;GO:0009506;GO:0046523;GO:0019284;GO:0019509;GO:0005737	K08963	sp|B9RR88|MTNA_RICCO Methylthioribose-1-phosphate isomerase OS=Ricinus communis GN=RCOM_0711420 PE=2 SV=1	gi|694359073|ref|XP_009359722.1| PREDICTED: methylthioribose-1-phosphate isomerase-like [Pyrus x bretschneideri]
MSTRG.10415	LOC103950292	23974	NW_008988110.1[+]820397-820923	NW_008988110.1[-]792350-796423	GO:0030246;GO:0004565;GO:0005975	-	sp|P49676|BGAL_BRAOL Beta-galactosidase OS=Brassica oleracea PE=2 SV=1	gi|694359190|ref|XP_009359758.1| PREDICTED: beta-galactosidase 15 [Pyrus x bretschneideri]
MSTRG.10415	LOC103950255	32478	NW_008988110.1[+]820397-820923	NW_008988110.1[-]853401-857126	-	-	sp|F4K5L5|TBL16_ARATH Protein trichome birefringence-like 16 OS=Arabidopsis thaliana GN=TBL16 PE=2 SV=1	gi|694359064|ref|XP_009359720.1| PREDICTED: protein trichome birefringence-like 16 [Pyrus x bretschneideri]
MSTRG.10415	LOC103950248	29332	NW_008988110.1[+]820397-820923	NW_008988110.1[+]790127-791065	GO:0006351	-	sp|Q84QC2|ERF17_ARATH Ethylene-responsive transcription factor ERF017 OS=Arabidopsis thaliana GN=ERF017 PE=2 SV=1	gi|694359040|ref|XP_009359712.1| PREDICTED: ethylene-responsive transcription factor ERF017-like [Pyrus x bretschneideri]
MSTRG.10415	LOC103950242	90385	NW_008988110.1[+]820397-820923	NW_008988110.1[-]724129-730012	GO:0004315;GO:0006633;GO:0009793;GO:0009570;GO:0009631	K09458	sp|Q9C9P4|KASC2_ARATH 3-oxoacyl-[acyl-carrier-protein] synthase II, chloroplastic OS=Arabidopsis thaliana GN=KAS2 PE=1 SV=1	gi|694359017|ref|XP_009359705.1| PREDICTED: 3-oxoacyl-[acyl-carrier-protein] synthase II, chloroplastic-like [Pyrus x bretschneideri]
MSTRG.10415	LOC103950264	73386	NW_008988110.1[+]820397-820923	NW_008988110.1[+]894309-896919	GO:0055085;GO:0016021	K13754	sp|Q9SYG9|CCX4_ARATH Cation/calcium exchanger 4 OS=Arabidopsis thaliana GN=CCX4 PE=2 SV=1	gi|694359095|ref|XP_009359727.1| PREDICTED: cation/calcium exchanger 4-like [Pyrus x bretschneideri] &gt;gi|694359099|ref|XP_009359728.1| PREDICTED: cation/calcium exchanger 4-like [Pyrus x bretschneideri] &gt;gi|694359102|ref|XP_009359729.1| PREDICTED: cation/calcium exchanger 4-like [Pyrus x bretschneideri] &gt;gi|694359105|ref|XP_009359730.1| PREDICTED: cation/calcium exchanger 4-like [Pyrus x…
MSTRG.10415	LOC103950254	24966	NW_008988110.1[+]820397-820923	NW_008988110.1[-]845889-851060	GO:0005886	-	sp|A6X935|ITIH4_MOUSE Inter alpha-trypsin inhibitor, heavy chain 4 OS=Mus musculus GN=Itih4 PE=1 SV=2	gi|694359061|ref|XP_009359719.1| PREDICTED: uncharacterized protein LOC103950254 [Pyrus x bretschneideri]
MSTRG.10415	LOC108867475	54490	NW_008988110.1[+]820397-820923	NW_008988110.1[-]875413-876935	-	-	sp|Q08298|RD22_ARATH BURP domain protein RD22 OS=Arabidopsis thaliana GN=RD22 PE=2 SV=1	gi|658005389|ref|XP_008337839.1| PREDICTED: dehydration-responsive protein RD22-like [Malus domestica]
MSTRG.10415	LOC103950252	1649	NW_008988110.1[+]820397-820923	NW_008988110.1[-]822572-824588	-	K13464	sp|Q9LMA8|TI10A_ARATH Protein TIFY 10A OS=Arabidopsis thaliana GN=TIFY10A PE=1 SV=1	gi|694359054|ref|XP_009359716.1| PREDICTED: protein TIFY 10A-like [Pyrus x bretschneideri]
MSTRG.10415	LOC103950262	85327	NW_008988110.1[+]820397-820923	NW_008988110.1[+]906250-909196	-	-	sp|Q6AWT8|GG3_ARATH Guanine nucleotide-binding protein subunit gamma 3 OS=Arabidopsis thaliana GN=GG3 PE=2 SV=1	gi|694359088|ref|XP_009359725.1| PREDICTED: guanine nucleotide-binding protein subunit gamma 3-like [Pyrus x bretschneideri]
MSTRG.10415	LOC103950295	63471	NW_008988110.1[+]820397-820923	NW_008988110.1[+]884394-885467	-	-	-	gi|658005386|ref|XP_008337838.1| PREDICTED: uncharacterized protein LOC103400923 [Malus domestica]
MSTRG.10423	LOC103950256	28292	NW_008988110.1[-]867139-869335	NW_008988110.1[+]836402-838847	GO:0005634;GO:0000339;GO:0000932;GO:0000290	K12620	sp|Q8LFL8|LSM1B_ARATH Sm-like protein LSM1B OS=Arabidopsis thaliana GN=LSM1B PE=1 SV=1	gi|657947348|ref|XP_008389036.1| PREDICTED: U6 snRNA-associated Sm-like protein LSm1 [Malus domestica] &gt;gi|658005376|ref|XP_008337833.1| PREDICTED: U6 snRNA-associated Sm-like protein LSm1 [Malus domestica] &gt;gi|694359067|ref|XP_009359721.1| PREDICTED: U6 snRNA-associated Sm-like protein LSm1 [Pyrus x bretschneideri]
MSTRG.10423	LOC103950250	49504	NW_008988110.1[-]867139-869335	NW_008988110.1[-]812807-817635	GO:0003723;GO:0000166	K13201	sp|Q9M427|UBP1_NICPL Oligouridylate-binding protein 1 OS=Nicotiana plumbaginifolia GN=UBP1 PE=2 SV=1	gi|694359047|ref|XP_009359714.1| PREDICTED: oligouridylate-binding protein 1-like isoform X1 [Pyrus x bretschneideri]
MSTRG.10423	LOC103950260	40171	NW_008988110.1[-]867139-869335	NW_008988110.1[-]909506-912281	GO:0004252;GO:0009505;GO:0006508;GO:0009506;GO:0005794	-	sp|Q9ZUF6|SBT18_ARATH Subtilisin-like protease SBT1.8 OS=Arabidopsis thaliana GN=SBT1.8 PE=1 SV=1	gi|694359085|ref|XP_009359724.1| PREDICTED: subtilisin-like protease [Pyrus x bretschneideri]
MSTRG.10423	LOC103950253	34653	NW_008988110.1[-]867139-869335	NW_008988110.1[-]826645-832486	GO:0005576;GO:0005975;GO:0071555;GO:0004650	-	sp|A7PZL3|PGLR_VITVI Probable polygalacturonase OS=Vitis vinifera GN=GSVIVT00026920001 PE=1 SV=1	gi|694359057|ref|XP_009359717.1| PREDICTED: probable polygalacturonase [Pyrus x bretschneideri]
MSTRG.10423	LOC103950263	28257	NW_008988110.1[-]867139-869335	NW_008988110.1[-]897592-899103	-	-	sp|Q9ZUF7|LOR6_ARATH Protein LURP-one-related 6 OS=Arabidopsis thaliana GN=At2g05910 PE=2 SV=1	gi|694359092|ref|XP_009359726.1| PREDICTED: protein LURP-one-related 6-like [Pyrus x bretschneideri]
MSTRG.10423	LOC103950246	88891	NW_008988110.1[-]867139-869335	NW_008988110.1[+]771376-778248	-	K14486	sp|Q8RYC8|ARFS_ARATH Auxin response factor 19 OS=Arabidopsis thaliana GN=ARF19 PE=1 SV=2	gi|694359034|ref|XP_009359710.1| PREDICTED: auxin response factor 19 [Pyrus x bretschneideri]
MSTRG.10423	LOC103950247	86701	NW_008988110.1[-]867139-869335	NW_008988110.1[-]778369-780438	GO:0006457;GO:0048046;GO:0009535;GO:0005524;GO:1901671;GO:0005507;GO:0005739;GO:0009941;GO:0009570	K04078	sp|O65282|CH20_ARATH 20 kDa chaperonin, chloroplastic OS=Arabidopsis thaliana GN=CPN20 PE=1 SV=2	gi|694359037|ref|XP_009359711.1| PREDICTED: 20 kDa chaperonin, chloroplastic [Pyrus x bretschneideri]
MSTRG.10423	LOC103950297	80138	NW_008988110.1[-]867139-869335	NW_008988110.1[+]949473-953423	-	-	-	gi|694359199|ref|XP_009359762.1| PREDICTED: uncharacterized protein LOC103950297 [Pyrus x bretschneideri]
MSTRG.10423	LOC103950249	55339	NW_008988110.1[-]867139-869335	NW_008988110.1[+]810543-811800	-	-	sp|Q8LGS1|MARD1_ARATH Protein MARD1 OS=Arabidopsis thaliana GN=MARD1 PE=2 SV=2	gi|694359044|ref|XP_009359713.1| PREDICTED: uncharacterized protein LOC103950249 [Pyrus x bretschneideri]
MSTRG.10423	LOC103950293	23061	NW_008988110.1[-]867139-869335	NW_008988110.1[-]840866-844078	-	-	sp|Q9M1L7|PRK3_ARATH Pollen receptor-like kinase 3 OS=Arabidopsis thaliana GN=PRK3 PE=1 SV=1	gi|694359193|ref|XP_009359759.1| PREDICTED: probable inactive leucine-rich repeat receptor-like protein kinase At5g20690 [Pyrus x bretschneideri]
MSTRG.10423	LOC103950259	19331	NW_008988110.1[-]867139-869335	NW_008988110.1[-]888666-892654	GO:0006081;GO:0055114;GO:0004029	K14085	sp|Q9ZPB7|AL7A1_MALDO Aldehyde dehydrogenase family 7 member A1 OS=Malus domestica PE=1 SV=3	gi|694359076|ref|XP_009359723.1| PREDICTED: aldehyde dehydrogenase family 7 member A1-like [Pyrus x bretschneideri]
MSTRG.10423	LOC103950258	0	NW_008988110.1[-]867139-869335	NW_008988110.1[+]860718-873421	GO:0005634;GO:0009506;GO:0046523;GO:0019284;GO:0019509;GO:0005737	K08963	sp|B9RR88|MTNA_RICCO Methylthioribose-1-phosphate isomerase OS=Ricinus communis GN=RCOM_0711420 PE=2 SV=1	gi|694359073|ref|XP_009359722.1| PREDICTED: methylthioribose-1-phosphate isomerase-like [Pyrus x bretschneideri]
MSTRG.10423	LOC103950292	70716	NW_008988110.1[-]867139-869335	NW_008988110.1[-]792350-796423	GO:0030246;GO:0004565;GO:0005975	-	sp|P49676|BGAL_BRAOL Beta-galactosidase OS=Brassica oleracea PE=2 SV=1	gi|694359190|ref|XP_009359758.1| PREDICTED: beta-galactosidase 15 [Pyrus x bretschneideri]
MSTRG.10423	LOC103950255	10013	NW_008988110.1[-]867139-869335	NW_008988110.1[-]853401-857126	-	-	sp|F4K5L5|TBL16_ARATH Protein trichome birefringence-like 16 OS=Arabidopsis thaliana GN=TBL16 PE=2 SV=1	gi|694359064|ref|XP_009359720.1| PREDICTED: protein trichome birefringence-like 16 [Pyrus x bretschneideri]
MSTRG.10423	LOC103950248	76074	NW_008988110.1[-]867139-869335	NW_008988110.1[+]790127-791065	GO:0006351	-	sp|Q84QC2|ERF17_ARATH Ethylene-responsive transcription factor ERF017 OS=Arabidopsis thaliana GN=ERF017 PE=2 SV=1	gi|694359040|ref|XP_009359712.1| PREDICTED: ethylene-responsive transcription factor ERF017-like [Pyrus x bretschneideri]
MSTRG.10423	LOC103950265	94311	NW_008988110.1[-]867139-869335	NW_008988110.1[+]963646-965462	GO:0016705;GO:0020037;GO:0005506;GO:0004497;GO:0055114	-	sp|Q9SBQ9|F3PH_PETHY Flavonoid 3&apos;-monooxygenase OS=Petunia hybrida GN=CYP75B2 PE=2 SV=1	gi|694359108|ref|XP_009359731.1| PREDICTED: flavonoid 3&apos;-monooxygenase-like [Pyrus x bretschneideri]
MSTRG.10423	LOC103950264	24974	NW_008988110.1[-]867139-869335	NW_008988110.1[+]894309-896919	GO:0055085;GO:0016021	K13754	sp|Q9SYG9|CCX4_ARATH Cation/calcium exchanger 4 OS=Arabidopsis thaliana GN=CCX4 PE=2 SV=1	gi|694359095|ref|XP_009359727.1| PREDICTED: cation/calcium exchanger 4-like [Pyrus x bretschneideri] &gt;gi|694359099|ref|XP_009359728.1| PREDICTED: cation/calcium exchanger 4-like [Pyrus x bretschneideri] &gt;gi|694359102|ref|XP_009359729.1| PREDICTED: cation/calcium exchanger 4-like [Pyrus x bretschneideri] &gt;gi|694359105|ref|XP_009359730.1| PREDICTED: cation/calcium exchanger 4-like [Pyrus x…
MSTRG.10423	LOC103950254	16079	NW_008988110.1[-]867139-869335	NW_008988110.1[-]845889-851060	GO:0005886	-	sp|A6X935|ITIH4_MOUSE Inter alpha-trypsin inhibitor, heavy chain 4 OS=Mus musculus GN=Itih4 PE=1 SV=2	gi|694359061|ref|XP_009359719.1| PREDICTED: uncharacterized protein LOC103950254 [Pyrus x bretschneideri]
MSTRG.10423	LOC108867475	6078	NW_008988110.1[-]867139-869335	NW_008988110.1[-]875413-876935	-	-	sp|Q08298|RD22_ARATH BURP domain protein RD22 OS=Arabidopsis thaliana GN=RD22 PE=2 SV=1	gi|658005389|ref|XP_008337839.1| PREDICTED: dehydration-responsive protein RD22-like [Malus domestica]
MSTRG.10423	LOC103950252	42551	NW_008988110.1[-]867139-869335	NW_008988110.1[-]822572-824588	-	K13464	sp|Q9LMA8|TI10A_ARATH Protein TIFY 10A OS=Arabidopsis thaliana GN=TIFY10A PE=1 SV=1	gi|694359054|ref|XP_009359716.1| PREDICTED: protein TIFY 10A-like [Pyrus x bretschneideri]
MSTRG.10423	LOC103950262	36915	NW_008988110.1[-]867139-869335	NW_008988110.1[+]906250-909196	-	-	sp|Q6AWT8|GG3_ARATH Guanine nucleotide-binding protein subunit gamma 3 OS=Arabidopsis thaliana GN=GG3 PE=2 SV=1	gi|694359088|ref|XP_009359725.1| PREDICTED: guanine nucleotide-binding protein subunit gamma 3-like [Pyrus x bretschneideri]
MSTRG.10423	LOC103950295	15059	NW_008988110.1[-]867139-869335	NW_008988110.1[+]884394-885467	-	-	-	gi|658005386|ref|XP_008337838.1| PREDICTED: uncharacterized protein LOC103400923 [Malus domestica]
MSTRG.10434	LOC103950270	43823	NW_008988110.1[+]979374-980823	NW_008988110.1[+]1024646-1028030	-	-	-	gi|694359123|ref|XP_009359735.1| PREDICTED: uncharacterized protein LOC103950270 isoform X1 [Pyrus x bretschneideri]
MSTRG.10434	LOC103950260	67093	NW_008988110.1[+]979374-980823	NW_008988110.1[-]909506-912281	GO:0004252;GO:0009505;GO:0006508;GO:0009506;GO:0005794	-	sp|Q9ZUF6|SBT18_ARATH Subtilisin-like protease SBT1.8 OS=Arabidopsis thaliana GN=SBT1.8 PE=1 SV=1	gi|694359085|ref|XP_009359724.1| PREDICTED: subtilisin-like protease [Pyrus x bretschneideri]
MSTRG.10434	LOC103950267	15153	NW_008988110.1[+]979374-980823	NW_008988110.1[-]995976-998495	GO:0005524;GO:0004672;GO:0006468	-	sp|Q9ZUF4|RIPK_ARATH Serine/threonine-protein kinase RIPK OS=Arabidopsis thaliana GN=RIPK PE=1 SV=1	gi|694359114|ref|XP_009359732.1| PREDICTED: serine/threonine-protein kinase At5g01020-like [Pyrus x bretschneideri]
MSTRG.10434	LOC103950277	65277	NW_008988110.1[+]979374-980823	NW_008988110.1[+]1046100-1046964	GO:0016021	-	-	gi|694359153|ref|XP_009359746.1| PREDICTED: uncharacterized protein LOC103950277 [Pyrus x bretschneideri]
MSTRG.10434	LOC103950273	54279	NW_008988110.1[+]979374-980823	NW_008988110.1[+]1035102-1037702	-	-	-	gi|694359143|ref|XP_009359742.1| PREDICTED: suppressor protein SRP40-like [Pyrus x bretschneideri]
MSTRG.10434	LOC103950263	80271	NW_008988110.1[+]979374-980823	NW_008988110.1[-]897592-899103	-	-	sp|Q9ZUF7|LOR6_ARATH Protein LURP-one-related 6 OS=Arabidopsis thaliana GN=At2g05910 PE=2 SV=1	gi|694359092|ref|XP_009359726.1| PREDICTED: protein LURP-one-related 6-like [Pyrus x bretschneideri]
MSTRG.10434	LOC103950299	59570	NW_008988110.1[+]979374-980823	NW_008988110.1[+]1040393-1041277	-	-	-	gi|694359205|ref|XP_009359764.1| PREDICTED: uncharacterized protein LOC103950299 [Pyrus x bretschneideri]
MSTRG.10434	LOC103950297	25951	NW_008988110.1[+]979374-980823	NW_008988110.1[+]949473-953423	-	-	-	gi|694359199|ref|XP_009359762.1| PREDICTED: uncharacterized protein LOC103950297 [Pyrus x bretschneideri]
MSTRG.10434	LOC103950269	38123	NW_008988110.1[+]979374-980823	NW_008988110.1[-]1018946-1021382	-	-	sp|Q9ZUE9|PP149_ARATH Pentatricopeptide repeat-containing protein At2g06000 OS=Arabidopsis thaliana GN=At2g06000 PE=2 SV=1	gi|658005413|ref|XP_008337852.1| PREDICTED: pentatricopeptide repeat-containing protein At2g06000 [Malus domestica]
MSTRG.10434	LOC103950259	86720	NW_008988110.1[+]979374-980823	NW_008988110.1[-]888666-892654	GO:0006081;GO:0055114;GO:0004029	K14085	sp|Q9ZPB7|AL7A1_MALDO Aldehyde dehydrogenase family 7 member A1 OS=Malus domestica PE=1 SV=3	gi|694359076|ref|XP_009359723.1| PREDICTED: aldehyde dehydrogenase family 7 member A1-like [Pyrus x bretschneideri]
MSTRG.10434	LOC103950300	71272	NW_008988110.1[+]979374-980823	NW_008988110.1[-]1052095-1054894	-	-	sp|A2CIR5|NPR4_ORYSJ Ankyrin repeat-containing protein NPR4 OS=Oryza sativa subsp. japonica GN=NPR4 PE=2 SV=1	gi|694359208|ref|XP_009359765.1| PREDICTED: ankyrin repeat-containing protein At3g12360-like, partial [Pyrus x bretschneideri]
MSTRG.10434	LOC103950268	34062	NW_008988110.1[+]979374-980823	NW_008988110.1[+]1014885-1017546	-	K01366	sp|Q8RWQ9|ALEUL_ARATH Thiol protease aleurain-like OS=Arabidopsis thaliana GN=At3g45310 PE=2 SV=1	gi|694359117|ref|XP_009359733.1| PREDICTED: thiol protease aleurain-like [Pyrus x bretschneideri]
MSTRG.10434	LOC103950278	66584	NW_008988110.1[+]979374-980823	NW_008988110.1[+]1047407-1051946	-	-	-	gi|694359156|ref|XP_009359747.1| PREDICTED: uncharacterized protein LOC103950278 [Pyrus x bretschneideri]
MSTRG.10434	LOC103950265	13912	NW_008988110.1[+]979374-980823	NW_008988110.1[+]963646-965462	GO:0016705;GO:0020037;GO:0005506;GO:0004497;GO:0055114	-	sp|Q9SBQ9|F3PH_PETHY Flavonoid 3&apos;-monooxygenase OS=Petunia hybrida GN=CYP75B2 PE=2 SV=1	gi|694359108|ref|XP_009359731.1| PREDICTED: flavonoid 3&apos;-monooxygenase-like [Pyrus x bretschneideri]
MSTRG.10434	LOC103950264	82455	NW_008988110.1[+]979374-980823	NW_008988110.1[+]894309-896919	GO:0055085;GO:0016021	K13754	sp|Q9SYG9|CCX4_ARATH Cation/calcium exchanger 4 OS=Arabidopsis thaliana GN=CCX4 PE=2 SV=1	gi|694359095|ref|XP_009359727.1| PREDICTED: cation/calcium exchanger 4-like [Pyrus x bretschneideri] &gt;gi|694359099|ref|XP_009359728.1| PREDICTED: cation/calcium exchanger 4-like [Pyrus x bretschneideri] &gt;gi|694359102|ref|XP_009359729.1| PREDICTED: cation/calcium exchanger 4-like [Pyrus x bretschneideri] &gt;gi|694359105|ref|XP_009359730.1| PREDICTED: cation/calcium exchanger 4-like [Pyrus x…
MSTRG.10434	LOC103950274	62492	NW_008988110.1[+]979374-980823	NW_008988110.1[+]1043315-1045625	-	-	-	gi|694359146|ref|XP_009359743.1| PREDICTED: uncharacterized protein LOC103950274 isoform X1 [Pyrus x bretschneideri]
MSTRG.10434	LOC103950272	47218	NW_008988110.1[+]979374-980823	NW_008988110.1[-]1028041-1033074	GO:0006464;GO:0009507	K16609	sp|Q3UDE2|TTL12_MOUSE Tubulin--tyrosine ligase-like protein 12 OS=Mus musculus GN=Ttll12 PE=1 SV=1	gi|694359136|ref|XP_009359739.1| PREDICTED: tubulin--tyrosine ligase-like protein 12 isoform X1 [Pyrus x bretschneideri]
MSTRG.10434	LOC103950262	70178	NW_008988110.1[+]979374-980823	NW_008988110.1[+]906250-909196	-	-	sp|Q6AWT8|GG3_ARATH Guanine nucleotide-binding protein subunit gamma 3 OS=Arabidopsis thaliana GN=GG3 PE=2 SV=1	gi|694359088|ref|XP_009359725.1| PREDICTED: guanine nucleotide-binding protein subunit gamma 3-like [Pyrus x bretschneideri]
MSTRG.10434	LOC103950295	93907	NW_008988110.1[+]979374-980823	NW_008988110.1[+]884394-885467	-	-	-	gi|658005386|ref|XP_008337838.1| PREDICTED: uncharacterized protein LOC103400923 [Malus domestica]
MSTRG.10435	LOC103950270	42469	NW_008988110.1[+]980985-982177	NW_008988110.1[+]1024646-1028030	-	-	-	gi|694359123|ref|XP_009359735.1| PREDICTED: uncharacterized protein LOC103950270 isoform X1 [Pyrus x bretschneideri]
MSTRG.10435	LOC103950260	68704	NW_008988110.1[+]980985-982177	NW_008988110.1[-]909506-912281	GO:0004252;GO:0009505;GO:0006508;GO:0009506;GO:0005794	-	sp|Q9ZUF6|SBT18_ARATH Subtilisin-like protease SBT1.8 OS=Arabidopsis thaliana GN=SBT1.8 PE=1 SV=1	gi|694359085|ref|XP_009359724.1| PREDICTED: subtilisin-like protease [Pyrus x bretschneideri]
MSTRG.10435	LOC103950267	13799	NW_008988110.1[+]980985-982177	NW_008988110.1[-]995976-998495	GO:0005524;GO:0004672;GO:0006468	-	sp|Q9ZUF4|RIPK_ARATH Serine/threonine-protein kinase RIPK OS=Arabidopsis thaliana GN=RIPK PE=1 SV=1	gi|694359114|ref|XP_009359732.1| PREDICTED: serine/threonine-protein kinase At5g01020-like [Pyrus x bretschneideri]
MSTRG.10435	LOC103950277	63923	NW_008988110.1[+]980985-982177	NW_008988110.1[+]1046100-1046964	GO:0016021	-	-	gi|694359153|ref|XP_009359746.1| PREDICTED: uncharacterized protein LOC103950277 [Pyrus x bretschneideri]
MSTRG.10435	LOC103950273	52925	NW_008988110.1[+]980985-982177	NW_008988110.1[+]1035102-1037702	-	-	-	gi|694359143|ref|XP_009359742.1| PREDICTED: suppressor protein SRP40-like [Pyrus x bretschneideri]
MSTRG.10435	LOC103950263	81882	NW_008988110.1[+]980985-982177	NW_008988110.1[-]897592-899103	-	-	sp|Q9ZUF7|LOR6_ARATH Protein LURP-one-related 6 OS=Arabidopsis thaliana GN=At2g05910 PE=2 SV=1	gi|694359092|ref|XP_009359726.1| PREDICTED: protein LURP-one-related 6-like [Pyrus x bretschneideri]
MSTRG.10435	LOC103950299	58216	NW_008988110.1[+]980985-982177	NW_008988110.1[+]1040393-1041277	-	-	-	gi|694359205|ref|XP_009359764.1| PREDICTED: uncharacterized protein LOC103950299 [Pyrus x bretschneideri]
MSTRG.10435	LOC103950297	27562	NW_008988110.1[+]980985-982177	NW_008988110.1[+]949473-953423	-	-	-	gi|694359199|ref|XP_009359762.1| PREDICTED: uncharacterized protein LOC103950297 [Pyrus x bretschneideri]
MSTRG.10435	LOC103950269	36769	NW_008988110.1[+]980985-982177	NW_008988110.1[-]1018946-1021382	-	-	sp|Q9ZUE9|PP149_ARATH Pentatricopeptide repeat-containing protein At2g06000 OS=Arabidopsis thaliana GN=At2g06000 PE=2 SV=1	gi|658005413|ref|XP_008337852.1| PREDICTED: pentatricopeptide repeat-containing protein At2g06000 [Malus domestica]
MSTRG.10435	LOC103950259	88331	NW_008988110.1[+]980985-982177	NW_008988110.1[-]888666-892654	GO:0006081;GO:0055114;GO:0004029	K14085	sp|Q9ZPB7|AL7A1_MALDO Aldehyde dehydrogenase family 7 member A1 OS=Malus domestica PE=1 SV=3	gi|694359076|ref|XP_009359723.1| PREDICTED: aldehyde dehydrogenase family 7 member A1-like [Pyrus x bretschneideri]
MSTRG.10435	LOC103950300	69918	NW_008988110.1[+]980985-982177	NW_008988110.1[-]1052095-1054894	-	-	sp|A2CIR5|NPR4_ORYSJ Ankyrin repeat-containing protein NPR4 OS=Oryza sativa subsp. japonica GN=NPR4 PE=2 SV=1	gi|694359208|ref|XP_009359765.1| PREDICTED: ankyrin repeat-containing protein At3g12360-like, partial [Pyrus x bretschneideri]
MSTRG.10435	LOC103950268	32708	NW_008988110.1[+]980985-982177	NW_008988110.1[+]1014885-1017546	-	K01366	sp|Q8RWQ9|ALEUL_ARATH Thiol protease aleurain-like OS=Arabidopsis thaliana GN=At3g45310 PE=2 SV=1	gi|694359117|ref|XP_009359733.1| PREDICTED: thiol protease aleurain-like [Pyrus x bretschneideri]
MSTRG.10435	LOC103950278	65230	NW_008988110.1[+]980985-982177	NW_008988110.1[+]1047407-1051946	-	-	-	gi|694359156|ref|XP_009359747.1| PREDICTED: uncharacterized protein LOC103950278 [Pyrus x bretschneideri]
MSTRG.10435	LOC103950265	15523	NW_008988110.1[+]980985-982177	NW_008988110.1[+]963646-965462	GO:0016705;GO:0020037;GO:0005506;GO:0004497;GO:0055114	-	sp|Q9SBQ9|F3PH_PETHY Flavonoid 3&apos;-monooxygenase OS=Petunia hybrida GN=CYP75B2 PE=2 SV=1	gi|694359108|ref|XP_009359731.1| PREDICTED: flavonoid 3&apos;-monooxygenase-like [Pyrus x bretschneideri]
MSTRG.10435	LOC103950264	84066	NW_008988110.1[+]980985-982177	NW_008988110.1[+]894309-896919	GO:0055085;GO:0016021	K13754	sp|Q9SYG9|CCX4_ARATH Cation/calcium exchanger 4 OS=Arabidopsis thaliana GN=CCX4 PE=2 SV=1	gi|694359095|ref|XP_009359727.1| PREDICTED: cation/calcium exchanger 4-like [Pyrus x bretschneideri] &gt;gi|694359099|ref|XP_009359728.1| PREDICTED: cation/calcium exchanger 4-like [Pyrus x bretschneideri] &gt;gi|694359102|ref|XP_009359729.1| PREDICTED: cation/calcium exchanger 4-like [Pyrus x bretschneideri] &gt;gi|694359105|ref|XP_009359730.1| PREDICTED: cation/calcium exchanger 4-like [Pyrus x…
MSTRG.10435	LOC103950274	61138	NW_008988110.1[+]980985-982177	NW_008988110.1[+]1043315-1045625	-	-	-	gi|694359146|ref|XP_009359743.1| PREDICTED: uncharacterized protein LOC103950274 isoform X1 [Pyrus x bretschneideri]
MSTRG.10435	LOC103950272	45864	NW_008988110.1[+]980985-982177	NW_008988110.1[-]1028041-1033074	GO:0006464;GO:0009507	K16609	sp|Q3UDE2|TTL12_MOUSE Tubulin--tyrosine ligase-like protein 12 OS=Mus musculus GN=Ttll12 PE=1 SV=1	gi|694359136|ref|XP_009359739.1| PREDICTED: tubulin--tyrosine ligase-like protein 12 isoform X1 [Pyrus x bretschneideri]
MSTRG.10435	LOC103950262	71789	NW_008988110.1[+]980985-982177	NW_008988110.1[+]906250-909196	-	-	sp|Q6AWT8|GG3_ARATH Guanine nucleotide-binding protein subunit gamma 3 OS=Arabidopsis thaliana GN=GG3 PE=2 SV=1	gi|694359088|ref|XP_009359725.1| PREDICTED: guanine nucleotide-binding protein subunit gamma 3-like [Pyrus x bretschneideri]
MSTRG.10435	LOC103950295	95518	NW_008988110.1[+]980985-982177	NW_008988110.1[+]884394-885467	-	-	-	gi|658005386|ref|XP_008337838.1| PREDICTED: uncharacterized protein LOC103400923 [Malus domestica]
MSTRG.10470	LOC103950331	38495	NW_008988111.1[-]221949-222620	NW_008988111.1[+]261115-267929	GO:0055085;GO:0005524;GO:0016021;GO:0042626	K05658	sp|Q9FWX7|AB11B_ARATH ABC transporter B family member 11 OS=Arabidopsis thaliana GN=ABCB11 PE=2 SV=1	gi|694359336|ref|XP_009359800.1| PREDICTED: ABC transporter B family member 11-like [Pyrus x bretschneideri] &gt;gi|694359339|ref|XP_009359801.1| PREDICTED: ABC transporter B family member 11-like [Pyrus x bretschneideri]
MSTRG.10470	LOC103950341	89476	NW_008988111.1[-]221949-222620	NW_008988111.1[+]312096-317253	GO:0006433;GO:0005524;GO:0005737;GO:0004827	K01881	sp|Q9M1R2|SYPC_ARATH Proline--tRNA ligase, cytoplasmic OS=Arabidopsis thaliana GN=At3g62120 PE=1 SV=1	gi|694359384|ref|XP_009359813.1| PREDICTED: putative proline--tRNA ligase C19C7.06 [Pyrus x bretschneideri]
MSTRG.10470	LOC103950337	87769	NW_008988111.1[-]221949-222620	NW_008988111.1[+]310389-311642	GO:0006412;GO:0022625;GO:0003735	K02885	sp|P49693|RL193_ARATH 60S ribosomal protein L19-3 OS=Arabidopsis thaliana GN=RPL19C PE=2 SV=3	gi|694359371|ref|XP_009359809.1| PREDICTED: 60S ribosomal protein L19-3-like [Pyrus x bretschneideri]
MSTRG.10470	LOC103950315	69829	NW_008988111.1[-]221949-222620	NW_008988111.1[-]147833-152120	GO:0004674;GO:0005524;GO:0016021;GO:0006468	-	sp|Q8LEB6|Y5185_ARATH Probable receptor-like protein kinase At5g18500 OS=Arabidopsis thaliana GN=At5g18500 PE=2 SV=1	gi|694359272|ref|XP_009359782.1| PREDICTED: probable receptor-like protein kinase At5g18500 [Pyrus x bretschneideri] &gt;gi|694387965|ref|XP_009369713.1| PREDICTED: probable receptor-like protein kinase At5g18500 [Pyrus x bretschneideri]
MSTRG.10470	LOC103950336	85154	NW_008988111.1[-]221949-222620	NW_008988111.1[+]307774-309634	-	K22849	sp|Q9C5W0|DGAT3_ARATH Diacylglycerol O-acyltransferase 3, cytosolic OS=Arabidopsis thaliana GN=DGAT3 PE=1 SV=1	gi|694359368|ref|XP_009359808.1| PREDICTED: uncharacterized protein LOC103950336 [Pyrus x bretschneideri]
MSTRG.10470	LOC103950322	21081	NW_008988111.1[-]221949-222620	NW_008988111.1[-]198796-200868	GO:0008270	-	sp|Q9FJY7|PP449_ARATH Pentatricopeptide repeat-containing protein At5g66520 OS=Arabidopsis thaliana GN=PCMP-H61 PE=2 SV=1	gi|694359291|ref|XP_009359788.1| PREDICTED: pentatricopeptide repeat-containing protein At5g66520-like [Pyrus x bretschneideri]
MSTRG.10470	LOC103950324	15105	NW_008988111.1[-]221949-222620	NW_008988111.1[-]205531-206844	-	-	-	gi|694359297|ref|XP_009359790.1| PREDICTED: uncharacterized protein LOC103950324 [Pyrus x bretschneideri]
MSTRG.10470	LOC103950318	29543	NW_008988111.1[-]221949-222620	NW_008988111.1[-]189988-192406	-	-	sp|O42877|FCF2_SCHPO rRNA-processing protein fcf2 OS=Schizosaccharomyces pombe (strain 972 / ATCC 24843) GN=fcf2 PE=3 SV=1	gi|694359281|ref|XP_009359785.1| PREDICTED: uncharacterized protein LOC103950318 [Pyrus x bretschneideri]
MSTRG.10470	LOC103950333	51254	NW_008988111.1[-]221949-222620	NW_008988111.1[+]273874-285457	GO:0055085;GO:0005524;GO:0016021;GO:0042626	K05658	sp|Q9FWX7|AB11B_ARATH ABC transporter B family member 11 OS=Arabidopsis thaliana GN=ABCB11 PE=2 SV=1	gi|694359358|ref|XP_009359805.1| PREDICTED: ABC transporter B family member 11-like isoform X2 [Pyrus x bretschneideri]
MSTRG.10470	LOC103950314	74749	NW_008988111.1[-]221949-222620	NW_008988111.1[+]143835-147200	GO:0004674;GO:0005524;GO:0006468	K13436	sp|Q41328|PTI1_SOLLC Pto-interacting protein 1 OS=Solanum lycopersicum GN=PTI1 PE=1 SV=2	gi|694359265|ref|XP_009359779.1| PREDICTED: pto-interacting protein 1-like [Pyrus x bretschneideri] &gt;gi|694359268|ref|XP_009359781.1| PREDICTED: pto-interacting protein 1-like [Pyrus x bretschneideri] &gt;gi|694387968|ref|XP_009369714.1| PREDICTED: pto-interacting protein 1-like [Pyrus x bretschneideri] &gt;gi|694387970|ref|XP_009369715.1| PREDICTED: pto-interacting protein 1-like [Pyrus x bre…
MSTRG.10470	LOC103950328	23776	NW_008988111.1[-]221949-222620	NW_008988111.1[+]246396-248535	GO:0003723;GO:0001522;GO:0009982;GO:0008033	K06173	sp|Q6MEE7|TRUA1_PARUW tRNA pseudouridine synthase A 1 OS=Protochlamydia amoebophila (strain UWE25) GN=truA1 PE=3 SV=1	gi|694359325|ref|XP_009359797.1| PREDICTED: probable tRNA pseudouridine synthase tag-124 isoform X1 [Pyrus x bretschneideri]
MSTRG.10470	LOC103950325	17818	NW_008988111.1[-]221949-222620	NW_008988111.1[+]201973-204131	GO:0045330;GO:0030599;GO:0005618;GO:0045490;GO:0016021;GO:0004857;GO:0043086;GO:0042545	K01051	sp|Q3E8Z8|PME28_ARATH Putative pectinesterase/pectinesterase inhibitor 28 OS=Arabidopsis thaliana GN=PME28 PE=2 SV=1	gi|694359307|ref|XP_009359792.1| PREDICTED: pectinesterase-like [Pyrus x bretschneideri]
MSTRG.10470	LOC103950338	94782	NW_008988111.1[-]221949-222620	NW_008988111.1[-]317402-325230	-	K14440	sp|B2ZFP3|SMAL1_DANRE SWI/SNF-related matrix-associated actin-dependent regulator of chromatin subfamily A-like protein 1 OS=Danio rerio GN=smarcal1 PE=2 SV=1	gi|694359381|ref|XP_009359812.1| PREDICTED: putative SMARCAL1-like protein isoform X3 [Pyrus x bretschneideri]
MSTRG.10470	LOC103950329	25965	NW_008988111.1[-]221949-222620	NW_008988111.1[-]248585-251141	-	-	sp|Q9M903|TGD4_ARATH Protein TRIGALACTOSYLDIACYLGLYCEROL 4, chloroplastic OS=Arabidopsis thaliana GN=TGD4 PE=1 SV=1	gi|694359332|ref|XP_009359799.1| PREDICTED: protein TRIGALACTOSYLDIACYLGLYCEROL 4, chloroplastic-like [Pyrus x bretschneideri]
MSTRG.10470	LOC103950317	50450	NW_008988111.1[-]221949-222620	NW_008988111.1[-]167155-171499	-	K08494	sp|Q9LRP1|NPS13_ARATH Novel plant SNARE 13 OS=Arabidopsis thaliana GN=NPSN13 PE=1 SV=1	gi|694359278|ref|XP_009359784.1| PREDICTED: novel plant SNARE 13-like [Pyrus x bretschneideri]
MSTRG.10470	LOC103950335	80021	NW_008988111.1[-]221949-222620	NW_008988111.1[+]302641-306596	-	-	sp|Q9LI74|CHUP1_ARATH Protein CHUP1, chloroplastic OS=Arabidopsis thaliana GN=CHUP1 PE=1 SV=1	gi|694359364|ref|XP_009359807.1| PREDICTED: protein CHUP1, chloroplastic-like [Pyrus x bretschneideri]
MSTRG.10470	LOC103950316	54807	NW_008988111.1[-]221949-222620	NW_008988111.1[+]162207-167142	-	-	sp|Q9LRP2|PT317_ARATH Probable sugar phosphate/phosphate translocator At3g17430 OS=Arabidopsis thaliana GN=At3g17430 PE=1 SV=1	gi|694359275|ref|XP_009359783.1| PREDICTED: probable sugar phosphate/phosphate translocator At3g17430 [Pyrus x bretschneideri]
MSTRG.10470	LOC103950327	12370	NW_008988111.1[-]221949-222620	NW_008988111.1[-]234990-238346	-	-	-	gi|694359318|ref|XP_009359795.1| PREDICTED: uncharacterized protein LOC103950327 isoform X1 [Pyrus x bretschneideri]
MSTRG.10470	LOC103950319	32062	NW_008988111.1[-]221949-222620	NW_008988111.1[+]186581-189887	-	K00898	sp|Q9SBJ1|PDK_ARATH [Pyruvate dehydrogenase (acetyl-transferring)] kinase, mitochondrial OS=Arabidopsis thaliana GN=PDK PE=1 SV=1	gi|694359284|ref|XP_009359786.1| PREDICTED: [Pyruvate dehydrogenase (acetyl-transferring)] kinase, mitochondrial-like [Pyrus x bretschneideri]
MSTRG.10470	LOC108867482	66002	NW_008988111.1[-]221949-222620	NW_008988111.1[+]288622-289025	-	-	-	-
MSTRG.10470	LOC103950326	0	NW_008988111.1[-]221949-222620	NW_008988111.1[-]218777-224344	GO:0004674;GO:0007165;GO:0005524;GO:0006468	K07198	sp|Q8RWC9|CIPK1_ARATH CBL-interacting serine/threonine-protein kinase 1 OS=Arabidopsis thaliana GN=CIPK1 PE=1 SV=2	gi|694359311|ref|XP_009359793.1| PREDICTED: CBL-interacting serine/threonine-protein kinase 1-like isoform X1 [Pyrus x bretschneideri]
MSTRG.10470	LOC103950320	24379	NW_008988111.1[-]221949-222620	NW_008988111.1[-]192873-197570	-	-	-	gi|694359288|ref|XP_009359787.1| PREDICTED: uncharacterized protein LOC103950320 [Pyrus x bretschneideri]
MSTRG.10470	LOC103950332	29433	NW_008988111.1[-]221949-222620	NW_008988111.1[-]252053-257229	-	-	sp|Q54XC1|5NTC_DICDI Cytosolic purine 5&apos;-nucleotidase OS=Dictyostelium discoideum GN=nt5c2 PE=3 SV=1	gi|694359343|ref|XP_009359802.1| PREDICTED: 5&apos;-nucleotidase domain-containing protein 4-like [Pyrus x bretschneideri]
MSTRG.10470	LOC103950323	11925	NW_008988111.1[-]221949-222620	NW_008988111.1[-]207093-210024	-	K02906	sp|Q9LRN8|RK3B_ARATH 50S ribosomal protein L3-2, chloroplastic OS=Arabidopsis thaliana GN=RPL3B PE=2 SV=1	gi|694359294|ref|XP_009359789.1| PREDICTED: 50S ribosomal protein L3-2, chloroplastic-like [Pyrus x bretschneideri]
MSTRG.10470	LOC103950334	68285	NW_008988111.1[-]221949-222620	NW_008988111.1[+]290905-296602	GO:0055085;GO:0005524;GO:0016021;GO:0042626	K05658	sp|Q9FWX7|AB11B_ARATH ABC transporter B family member 11 OS=Arabidopsis thaliana GN=ABCB11 PE=2 SV=1	gi|694359361|ref|XP_009359806.1| PREDICTED: ABC transporter B family member 11-like [Pyrus x bretschneideri]
MSTRG.10504	LOC103950363	5302	NW_008988111.1[-]495649-496000	NW_008988111.1[-]486955-490347	GO:0006415;GO:0016149;GO:0005737	K03265	sp|P35614|ERF1Z_ARATH Eukaryotic peptide chain release factor subunit 1-3 OS=Arabidopsis thaliana GN=ERF1-3 PE=1 SV=1	gi|694359461|ref|XP_009359835.1| PREDICTED: eukaryotic peptide chain release factor subunit 1-3-like [Pyrus x bretschneideri] &gt;gi|694359464|ref|XP_009359836.1| PREDICTED: eukaryotic peptide chain release factor subunit 1-3-like [Pyrus x bretschneideri]
MSTRG.10504	LOC103950373	71196	NW_008988111.1[-]495649-496000	NW_008988111.1[-]567196-572367	GO:0010082;GO:0003677;GO:0005524;GO:0042127;GO:0006270;GO:0032508;GO:0000347;GO:0005829;GO:0042555;GO:0003678;GO:0009793	K02540	sp|B8BKI8|MCM2_ORYSI DNA replication licensing factor MCM2 OS=Oryza sativa subsp. indica GN=OsI_36121 PE=3 SV=1	gi|694359486|ref|XP_009359845.1| PREDICTED: DNA replication licensing factor MCM2-like [Pyrus x bretschneideri]
MSTRG.10504	LOC103950353	53551	NW_008988111.1[-]495649-496000	NW_008988111.1[-]435188-442098	-	K05288	sp|Q8TEQ8|PIGO_HUMAN GPI ethanolamine phosphate transferase 3 OS=Homo sapiens GN=PIGO PE=1 SV=3	gi|694359428|ref|XP_009359824.1| PREDICTED: GPI ethanolamine phosphate transferase 3-like isoform X2 [Pyrus x bretschneideri]
MSTRG.10504	LOC103950357	40100	NW_008988111.1[-]495649-496000	NW_008988111.1[+]453594-455549	-	K02881	sp|Q9SX68|RK18_ARATH 50S ribosomal protein L18, chloroplastic OS=Arabidopsis thaliana GN=RPL18 PE=2 SV=1	gi|694359441|ref|XP_009359828.1| PREDICTED: 50S ribosomal protein L18, chloroplastic-like [Pyrus x bretschneideri]
MSTRG.10504	LOC103950361	19132	NW_008988111.1[-]495649-496000	NW_008988111.1[-]474084-476517	-	-	sp|Q9FIJ4|RD522_ARATH DNA repair RAD52-like protein 2, chloroplastic OS=Arabidopsis thaliana GN=RAD52-2 PE=2 SV=1	gi|694359455|ref|XP_009359833.1| PREDICTED: uncharacterized protein LOC103950361 [Pyrus x bretschneideri]
MSTRG.10504	LOC103950351	65885	NW_008988111.1[-]495649-496000	NW_008988111.1[-]425823-429764	-	K19882	sp|Q66GM8|PAE10_ARATH Pectin acetylesterase 10 OS=Arabidopsis thaliana GN=PAE10 PE=2 SV=1	gi|694359411|ref|XP_009359821.1| PREDICTED: protein notum homolog [Pyrus x bretschneideri]
MSTRG.10504	LOC103950371	66551	NW_008988111.1[-]495649-496000	NW_008988111.1[-]562551-565261	GO:0006457;GO:0005783;GO:0005509;GO:0051082;GO:0016021	K08054	sp|Q39817|CALX_SOYBN Calnexin homolog OS=Glycine max PE=2 SV=1	gi|694359483|ref|XP_009359843.1| PREDICTED: calnexin homolog 1-like [Pyrus x bretschneideri]
MSTRG.10504	LOC103950432	13327	NW_008988111.1[-]495649-496000	NW_008988111.1[-]509327-511115	GO:0016021	-	sp|Q9SD53|Y3720_ARATH UPF0481 protein At3g47200 OS=Arabidopsis thaliana GN=At3g47200 PE=2 SV=1	gi|694359715|ref|XP_009359908.1| PREDICTED: UPF0481 protein At3g47200-like [Pyrus x bretschneideri]
MSTRG.10504	LOC103950360	21935	NW_008988111.1[-]495649-496000	NW_008988111.1[+]470104-473714	GO:0009507	-	-	gi|694359451|ref|XP_009359832.1| PREDICTED: uncharacterized protein LOC103950360 [Pyrus x bretschneideri]
MSTRG.10504	LOC103950370	58694	NW_008988111.1[-]495649-496000	NW_008988111.1[+]554694-555879	GO:0005634	-	-	gi|694359480|ref|XP_009359842.1| PREDICTED: uncharacterized protein LOC103950370 [Pyrus x bretschneideri]
MSTRG.10504	LOC103950350	74305	NW_008988111.1[-]495649-496000	NW_008988111.1[-]418450-421344	-	K01476	-	gi|694359408|ref|XP_009359820.1| PREDICTED: calponin homology domain-containing protein DDB_G0272472-like [Pyrus x bretschneideri]
MSTRG.10504	LOC103950356	42803	NW_008988111.1[-]495649-496000	NW_008988111.1[+]448200-452846	GO:0005524;GO:0004386;GO:0009507;GO:0003676	K13179	sp|Q8GUG7|RH50_ARATH DEAD-box ATP-dependent RNA helicase 50 OS=Arabidopsis thaliana GN=RH50 PE=2 SV=2	gi|694359438|ref|XP_009359827.1| PREDICTED: DEAD-box ATP-dependent RNA helicase 50 [Pyrus x bretschneideri]
MSTRG.10504	LOC103950376	88595	NW_008988111.1[-]495649-496000	NW_008988111.1[-]584595-590555	GO:0047750;GO:0060964;GO:0000247;GO:0016021;GO:0016125;GO:0005886	K01824	sp|O48962|EBP_ARATH Probable 3-beta-hydroxysteroid-Delta(8),Delta(7)-isomerase OS=Arabidopsis thaliana GN=At1g20050 PE=2 SV=1	gi|694359500|ref|XP_009359849.1| PREDICTED: probable 3-beta-hydroxysteroid-Delta(8),Delta(7)-isomerase isoform X1 [Pyrus x bretschneideri] &gt;gi|694359503|ref|XP_009359850.1| PREDICTED: probable 3-beta-hydroxysteroid-Delta(8),Delta(7)-isomerase isoform X2 [Pyrus x bretschneideri]
MSTRG.10504	LOC103950359	27747	NW_008988111.1[-]495649-496000	NW_008988111.1[-]466257-467902	-	-	sp|Q9FFN2|GLYT3_ARATH Probable glycosyltransferase At5g03795 OS=Arabidopsis thaliana GN=At5g03795 PE=3 SV=2	gi|694359448|ref|XP_009359831.1| PREDICTED: probable glycosyltransferase At5g03795 [Pyrus x bretschneideri]
MSTRG.10504	LOC103950369	51252	NW_008988111.1[-]495649-496000	NW_008988111.1[-]547252-549164	-	-	-	gi|694359477|ref|XP_009359840.1| PREDICTED: uncharacterized protein LOC103950369 [Pyrus x bretschneideri]
MSTRG.10504	LOC103950365	6682	NW_008988111.1[-]495649-496000	NW_008988111.1[+]502682-508783	-	K10532	sp|Q3UDW8|HGNAT_MOUSE Heparan-alpha-glucosaminide N-acetyltransferase OS=Mus musculus GN=Hgsnat PE=1 SV=2	gi|694359467|ref|XP_009359837.1| PREDICTED: heparan-alpha-glucosaminide N-acetyltransferase-like [Pyrus x bretschneideri]
MSTRG.10504	LOC103950355	48156	NW_008988111.1[-]495649-496000	NW_008988111.1[+]445614-447493	-	K09651	sp|Q8RXW0|RBL14_ARATH Rhomboid-like protein 14, mitochondrial OS=Arabidopsis thaliana GN=RBL14 PE=2 SV=1	gi|694359435|ref|XP_009359826.1| PREDICTED: uncharacterized protein At3g17611-like [Pyrus x bretschneideri]
MSTRG.10504	LOC103950348	82875	NW_008988111.1[-]495649-496000	NW_008988111.1[-]411443-412774	-	K14484	sp|A2WNM0|IAA4_ORYSI Auxin-responsive protein IAA4 OS=Oryza sativa subsp. indica GN=IAA4 PE=2 SV=1	gi|694359405|ref|XP_009359819.1| PREDICTED: auxin-responsive protein IAA31-like [Pyrus x bretschneideri]
MSTRG.10504	LOC103950375	90958	NW_008988111.1[-]495649-496000	NW_008988111.1[-]586958-588895	-	-	-	gi|694359493|ref|XP_009359847.1| PREDICTED: uncharacterized protein LOC103950375 [Pyrus x bretschneideri]
MSTRG.10504	XET1	12256	NW_008988111.1[-]495649-496000	NW_008988111.1[-]508256-521089	GO:0048046;GO:0016762;GO:0042546;GO:0004553;GO:0005618;GO:0010411;GO:0016021;GO:0071555	K08235	sp|Q8LNZ5|XTHB_PHAAN Probable xyloglucan endotransglucosylase/hydrolase protein B OS=Phaseolus angularis GN=XTHB PE=2 SV=1	gi|694359471|ref|XP_009359838.1| PREDICTED: probable xyloglucan endotransglucosylase/hydrolase protein B [Pyrus x bretschneideri]
MSTRG.10504	LOC103950358	29456	NW_008988111.1[-]495649-496000	NW_008988111.1[+]463478-466193	GO:0005886	-	-	gi|694359445|ref|XP_009359829.1| PREDICTED: uncharacterized protein LOC103950358 [Pyrus x bretschneideri]
MSTRG.10504	LOC103950368	44437	NW_008988111.1[-]495649-496000	NW_008988111.1[+]540437-545052	-	K13447	sp|Q9FIJ0|RBOHD_ARATH Respiratory burst oxidase homolog protein D OS=Arabidopsis thaliana GN=RBOHD PE=1 SV=1	gi|694359474|ref|XP_009359839.1| PREDICTED: respiratory burst oxidase homolog protein D-like [Pyrus x bretschneideri]
MSTRG.10504	LOC103950431	35930	NW_008988111.1[-]495649-496000	NW_008988111.1[+]455569-459719	GO:1902600;GO:0005770;GO:0016021;GO:0006885;GO:0015299	-	sp|Q9LUN4|CHX19_ARATH Cation/H(+) antiporter 19 OS=Arabidopsis thaliana GN=CHX19 PE=2 SV=1	gi|694359711|ref|XP_009359907.1| PREDICTED: cation/H(+) antiporter 19-like [Pyrus x bretschneideri]
MSTRG.10504	LOC103950362	10874	NW_008988111.1[-]495649-496000	NW_008988111.1[+]480751-484775	GO:0000398;GO:0005730;GO:0005829;GO:0015030;GO:0009507	K11092	sp|P43333|RU2A_ARATH U2 small nuclear ribonucleoprotein A&apos; OS=Arabidopsis thaliana GN=At1g09760 PE=2 SV=2	gi|694359458|ref|XP_009359834.1| PREDICTED: U2 small nuclear ribonucleoprotein A&apos;-like [Pyrus x bretschneideri]
MSTRG.10504	LOC103950430	61248	NW_008988111.1[-]495649-496000	NW_008988111.1[-]431230-434401	GO:0006810;GO:0016021;GO:0005215	K14638	sp|Q8H157|PTR19_ARATH Protein NRT1/ PTR FAMILY 4.6 OS=Arabidopsis thaliana GN=NPF4.6 PE=1 SV=1	gi|694359708|ref|XP_009359906.1| PREDICTED: protein NRT1/ PTR FAMILY 4.5-like [Pyrus x bretschneideri]
MSTRG.10504	LOC103950374	78733	NW_008988111.1[-]495649-496000	NW_008988111.1[-]574733-575456	-	-	-	gi|694359489|ref|XP_009359846.1| PREDICTED: uncharacterized protein LOC103950374 [Pyrus x bretschneideri]
MSTRG.10504	LOC103950354	50793	NW_008988111.1[-]495649-496000	NW_008988111.1[-]442256-444856	-	-	sp|Q0WW40|FBK5_ARATH F-box/kelch-repeat protein At1g16250 OS=Arabidopsis thaliana GN=At1g16250 PE=2 SV=1	gi|694359432|ref|XP_009359825.1| PREDICTED: F-box/kelch-repeat protein At1g16250-like [Pyrus x bretschneideri]
MSTRG.10504	LOC103950433	86906	NW_008988111.1[-]495649-496000	NW_008988111.1[-]582906-583860	-	-	sp|O04133|SRC2_SOYBN Protein SRC2 OS=Glycine max GN=SRC2 PE=2 SV=1	gi|694359718|ref|XP_009359909.1| PREDICTED: uncharacterized protein LOC103950433 [Pyrus x bretschneideri]
MSTRG.10520	LOC103950383	79043	NW_008988111.1[-]602572-603287	NW_008988111.1[-]682330-683663	GO:0005840;GO:0046872;GO:0006412;GO:0003735	K02978	sp|Q9M2F1|RS272_ARATH 40S ribosomal protein S27-2 OS=Arabidopsis thaliana GN=RPS27B PE=2 SV=2	gi|657956242|ref|XP_008369601.1| PREDICTED: 40S ribosomal protein S27-2 [Malus domestica] &gt;gi|657995754|ref|XP_008390225.1| PREDICTED: 40S ribosomal protein S27-2 [Malus domestica] &gt;gi|694325057|ref|XP_009353498.1| PREDICTED: 40S ribosomal protein S27-2 [Pyrus x bretschneideri] &gt;gi|694359532|ref|XP_009359856.1| PREDICTED: 40S ribosomal protein S27-2 [Pyrus x bretschneideri] &gt;gi|694423…
MSTRG.10520	LOC103950373	30205	NW_008988111.1[-]602572-603287	NW_008988111.1[-]567196-572367	GO:0010082;GO:0003677;GO:0005524;GO:0042127;GO:0006270;GO:0032508;GO:0000347;GO:0005829;GO:0042555;GO:0003678;GO:0009793	K02540	sp|B8BKI8|MCM2_ORYSI DNA replication licensing factor MCM2 OS=Oryza sativa subsp. indica GN=OsI_36121 PE=3 SV=1	gi|694359486|ref|XP_009359845.1| PREDICTED: DNA replication licensing factor MCM2-like [Pyrus x bretschneideri]
MSTRG.10520	LOC103950371	37311	NW_008988111.1[-]602572-603287	NW_008988111.1[-]562551-565261	GO:0006457;GO:0005783;GO:0005509;GO:0051082;GO:0016021	K08054	sp|Q39817|CALX_SOYBN Calnexin homolog OS=Glycine max PE=2 SV=1	gi|694359483|ref|XP_009359843.1| PREDICTED: calnexin homolog 1-like [Pyrus x bretschneideri]
MSTRG.10520	LOC103950432	91457	NW_008988111.1[-]602572-603287	NW_008988111.1[-]509327-511115	GO:0016021	-	sp|Q9SD53|Y3720_ARATH UPF0481 protein At3g47200 OS=Arabidopsis thaliana GN=At3g47200 PE=2 SV=1	gi|694359715|ref|XP_009359908.1| PREDICTED: UPF0481 protein At3g47200-like [Pyrus x bretschneideri]
MSTRG.10520	LOC103950381	60665	NW_008988111.1[-]602572-603287	NW_008988111.1[-]663952-664785	-	K09286	sp|Q9M644|LEP_ARATH Ethylene-responsive transcription factor LEP OS=Arabidopsis thaliana GN=LEP PE=2 SV=1	gi|694359517|ref|XP_009359853.1| PREDICTED: ethylene-responsive transcription factor LEP-like [Pyrus x bretschneideri]
MSTRG.10520	LOC103950380	36512	NW_008988111.1[-]602572-603287	NW_008988111.1[-]639799-647122	-	K03549	sp|Q9M7K4|POT5_ARATH Potassium transporter 5 OS=Arabidopsis thaliana GN=POT5 PE=1 SV=1	gi|694359514|ref|XP_009359852.1| PREDICTED: potassium transporter 5-like [Pyrus x bretschneideri]
MSTRG.10520	LOC103950370	46693	NW_008988111.1[-]602572-603287	NW_008988111.1[+]554694-555879	GO:0005634	-	-	gi|694359480|ref|XP_009359842.1| PREDICTED: uncharacterized protein LOC103950370 [Pyrus x bretschneideri]
MSTRG.10520	LOC103950376	12017	NW_008988111.1[-]602572-603287	NW_008988111.1[-]584595-590555	GO:0047750;GO:0060964;GO:0000247;GO:0016021;GO:0016125;GO:0005886	K01824	sp|O48962|EBP_ARATH Probable 3-beta-hydroxysteroid-Delta(8),Delta(7)-isomerase OS=Arabidopsis thaliana GN=At1g20050 PE=2 SV=1	gi|694359500|ref|XP_009359849.1| PREDICTED: probable 3-beta-hydroxysteroid-Delta(8),Delta(7)-isomerase isoform X1 [Pyrus x bretschneideri] &gt;gi|694359503|ref|XP_009359850.1| PREDICTED: probable 3-beta-hydroxysteroid-Delta(8),Delta(7)-isomerase isoform X2 [Pyrus x bretschneideri]
MSTRG.10520	LOC103950434	58054	NW_008988111.1[-]602572-603287	NW_008988111.1[-]661341-662789	GO:0016020	-	-	gi|694359721|ref|XP_009359910.1| PREDICTED: uncharacterized protein LOC103950434 [Pyrus x bretschneideri]
MSTRG.10520	LOC103950369	53408	NW_008988111.1[-]602572-603287	NW_008988111.1[-]547252-549164	-	-	-	gi|694359477|ref|XP_009359840.1| PREDICTED: uncharacterized protein LOC103950369 [Pyrus x bretschneideri]
MSTRG.10520	LOC103950365	93789	NW_008988111.1[-]602572-603287	NW_008988111.1[+]502682-508783	-	K10532	sp|Q3UDW8|HGNAT_MOUSE Heparan-alpha-glucosaminide N-acetyltransferase OS=Mus musculus GN=Hgsnat PE=1 SV=2	gi|694359467|ref|XP_009359837.1| PREDICTED: heparan-alpha-glucosaminide N-acetyltransferase-like [Pyrus x bretschneideri]
MSTRG.10520	LOC103950375	13677	NW_008988111.1[-]602572-603287	NW_008988111.1[-]586958-588895	-	-	-	gi|694359493|ref|XP_009359847.1| PREDICTED: uncharacterized protein LOC103950375 [Pyrus x bretschneideri]
MSTRG.10520	XET1	81483	NW_008988111.1[-]602572-603287	NW_008988111.1[-]508256-521089	GO:0048046;GO:0016762;GO:0042546;GO:0004553;GO:0005618;GO:0010411;GO:0016021;GO:0071555	K08235	sp|Q8LNZ5|XTHB_PHAAN Probable xyloglucan endotransglucosylase/hydrolase protein B OS=Phaseolus angularis GN=XTHB PE=2 SV=1	gi|694359471|ref|XP_009359838.1| PREDICTED: probable xyloglucan endotransglucosylase/hydrolase protein B [Pyrus x bretschneideri]
MSTRG.10520	LOC103950378	4569	NW_008988111.1[-]602572-603287	NW_008988111.1[+]607856-611666	-	K16675	sp|Q0WQK2|ZDHC9_ARATH Probable protein S-acyltransferase 7 OS=Arabidopsis thaliana GN=PAT07 PE=1 SV=1	gi|694359509|ref|XP_009359851.1| PREDICTED: probable protein S-acyltransferase 6 [Pyrus x bretschneideri]
MSTRG.10520	LOC103950368	57520	NW_008988111.1[-]602572-603287	NW_008988111.1[+]540437-545052	-	K13447	sp|Q9FIJ0|RBOHD_ARATH Respiratory burst oxidase homolog protein D OS=Arabidopsis thaliana GN=RBOHD PE=1 SV=1	gi|694359474|ref|XP_009359839.1| PREDICTED: respiratory burst oxidase homolog protein D-like [Pyrus x bretschneideri]
MSTRG.10520	LOC103950382	71953	NW_008988111.1[-]602572-603287	NW_008988111.1[-]675240-678908	GO:0016787	K07766	sp|Q93ZY7|NUD12_ARATH Nudix hydrolase 12, mitochondrial OS=Arabidopsis thaliana GN=NUDT12 PE=2 SV=1	gi|694359521|ref|XP_009359855.1| PREDICTED: nudix hydrolase 12, mitochondrial-like [Pyrus x bretschneideri]
MSTRG.10520	LOC103950436	62448	NW_008988111.1[-]602572-603287	NW_008988111.1[-]665735-666807	-	-	-	gi|694359725|ref|XP_009359911.1| PREDICTED: uncharacterized protein LOC103950436 [Pyrus x bretschneideri]
MSTRG.10520	LOC103950374	27116	NW_008988111.1[-]602572-603287	NW_008988111.1[-]574733-575456	-	-	-	gi|694359489|ref|XP_009359846.1| PREDICTED: uncharacterized protein LOC103950374 [Pyrus x bretschneideri]
MSTRG.10520	LOC103950433	18712	NW_008988111.1[-]602572-603287	NW_008988111.1[-]582906-583860	-	-	sp|O04133|SRC2_SOYBN Protein SRC2 OS=Glycine max GN=SRC2 PE=2 SV=1	gi|694359718|ref|XP_009359909.1| PREDICTED: uncharacterized protein LOC103950433 [Pyrus x bretschneideri]
MSTRG.10545	LOC103950403	58610	NW_008988111.1[-]897735-898308	NW_008988111.1[+]835563-839125	-	K09602	sp|Q8LG98|OTUBL_ARATH Ubiquitin thioesterase otubain-like OS=Arabidopsis thaliana GN=At1g28120 PE=2 SV=2	gi|694359628|ref|XP_009359880.1| PREDICTED: ubiquitin thioesterase otubain-like [Pyrus x bretschneideri]
MSTRG.10545	LOC103950407	2290	NW_008988111.1[-]897735-898308	NW_008988111.1[-]891765-895445	-	K15198	sp|O94481|TFC5_SCHPO Transcription factor TFIIIB component B&apos;&apos; OS=Schizosaccharomyces pombe (strain 972 / ATCC 24843) GN=bdp1 PE=3 SV=2	gi|694359641|ref|XP_009359884.1| PREDICTED: transcription factor TFIIIB component B&apos;&apos;-like [Pyrus x bretschneideri]
MSTRG.10545	LOC103950401	69782	NW_008988111.1[-]897735-898308	NW_008988111.1[-]823474-827953	-	-	sp|P37707|B2_DAUCA B2 protein OS=Daucus carota PE=2 SV=1	gi|694359617|ref|XP_009359876.1| PREDICTED: uncharacterized protein LOC103950401 [Pyrus x bretschneideri] &gt;gi|694359621|ref|XP_009359878.1| PREDICTED: uncharacterized protein LOC103950401 [Pyrus x bretschneideri]
MSTRG.10545	LOC103950442	61229	NW_008988111.1[-]897735-898308	NW_008988111.1[-]959537-962126	-	-	sp|Q84VY2|NET4B_ARATH Protein NETWORKED 4B OS=Arabidopsis thaliana GN=NET4B PE=2 SV=1	gi|694359738|ref|XP_009359916.1| PREDICTED: uncharacterized protein LOC103950442 [Pyrus x bretschneideri]
MSTRG.10545	LOC103950400	87513	NW_008988111.1[-]897735-898308	NW_008988111.1[-]801725-810222	GO:0005634;GO:0003677;GO:0006355;GO:0003700	-	sp|Q9LYU3|EF113_ARATH Ethylene-responsive transcription factor ERF113 OS=Arabidopsis thaliana GN=ERF113 PE=2 SV=1	gi|694359603|ref|XP_009359874.1| PREDICTED: ethylene-responsive transcription factor ERF113-like isoform X1 [Pyrus x bretschneideri]
MSTRG.10545	LOC103950406	7740	NW_008988111.1[-]897735-898308	NW_008988111.1[+]881997-889995	-	K12489	sp|Q5W7F2|AGD3_ARATH ADP-ribosylation factor GTPase-activating protein AGD3 OS=Arabidopsis thaliana GN=AGD3 PE=1 SV=1	gi|694359638|ref|XP_009359883.1| PREDICTED: ADP-ribosylation factor GTPase-activating protein AGD3-like [Pyrus x bretschneideri]
MSTRG.10545	LOC103950409	3203	NW_008988111.1[-]897735-898308	NW_008988111.1[+]901511-904446	-	-	sp|Q9LYU7|CRN_ARATH Inactive leucine-rich repeat receptor-like protein kinase CORYNE OS=Arabidopsis thaliana GN=CRN PE=1 SV=1	gi|694359645|ref|XP_009359885.1| PREDICTED: inactive leucine-rich repeat receptor-like protein kinase CORYNE [Pyrus x bretschneideri]
MSTRG.10545	LOC103950413	39709	NW_008988111.1[-]897735-898308	NW_008988111.1[-]938017-940902	GO:0006508;GO:0004185	K16297	sp|Q93Y09|SCP45_ARATH Serine carboxypeptidase-like 45 OS=Arabidopsis thaliana GN=SCPL45 PE=2 SV=1	gi|694359658|ref|XP_009359890.1| PREDICTED: serine carboxypeptidase-like 45 [Pyrus x bretschneideri]
MSTRG.10545	LOC103950417	86115	NW_008988111.1[-]897735-898308	NW_008988111.1[+]984423-985701	-	-	sp|Q9H694|BICC1_HUMAN Protein bicaudal C homolog 1 OS=Homo sapiens GN=BICC1 PE=1 SV=2	gi|694359675|ref|XP_009359895.1| PREDICTED: protein bicaudal C homolog 1-A-like [Pyrus x bretschneideri]
MSTRG.10545	LOC103950411	20714	NW_008988111.1[-]897735-898308	NW_008988111.1[-]919022-919873	-	-	-	gi|657995700|ref|XP_008390196.1| PREDICTED: uncharacterized protein LOC103452483 isoform X1 [Malus domestica] &gt;gi|658049019|ref|XP_008360195.1| PREDICTED: uncharacterized protein LOC103423900 isoform X1 [Malus domestica] &gt;gi|658062409|ref|XP_008367104.1| PREDICTED: uncharacterized protein LOC103430736 isoform X1 [Malus domestica]
MSTRG.10545	LOC103950410	12529	NW_008988111.1[-]897735-898308	NW_008988111.1[+]910837-911661	GO:0009507	-	sp|Q96500|LIRP1_ARATH Light-regulated protein 1, chloroplastic OS=Arabidopsis thaliana GN=LIR1 PE=1 SV=1	gi|694359648|ref|XP_009359886.1| PREDICTED: light-regulated protein-like [Pyrus x bretschneideri]
MSTRG.10545	LOC103950416	82023	NW_008988111.1[-]897735-898308	NW_008988111.1[-]980331-981409	-	-	-	gi|694359672|ref|XP_009359894.1| PREDICTED: uncharacterized protein LOC103950416 [Pyrus x bretschneideri]
MSTRG.10545	LOC103950412	25484	NW_008988111.1[-]897735-898308	NW_008988111.1[-]923792-928000	GO:0016310;GO:0008652;GO:0004072;GO:0009570	K00928	sp|Q9LYU8|AK1_ARATH Aspartokinase 1, chloroplastic OS=Arabidopsis thaliana GN=AK1 PE=1 SV=1	gi|694359655|ref|XP_009359889.1| PREDICTED: aspartokinase 1, chloroplastic-like [Pyrus x bretschneideri]
MSTRG.10545	LOC103950405	21326	NW_008988111.1[-]897735-898308	NW_008988111.1[+]873532-876409	-	-	sp|Q8VZ20|ASR3_ARATH Trihelix transcription factor ASR3 OS=Arabidopsis thaliana GN=ASR3 PE=1 SV=1	gi|694359635|ref|XP_009359882.1| PREDICTED: uncharacterized protein LOC103950405 [Pyrus x bretschneideri]
MSTRG.10545	LOC103950414	53293	NW_008988111.1[-]897735-898308	NW_008988111.1[-]951601-957268	-	-	sp|Q8RWD5|SCD2_ARATH Coiled-coil domain-containing protein SCD2 OS=Arabidopsis thaliana GN=SCD2 PE=1 SV=1	gi|694359662|ref|XP_009359891.1| PREDICTED: uncharacterized protein LOC103950414 isoform X1 [Pyrus x bretschneideri]
MSTRG.10545	LOC103950441	35828	NW_008988111.1[-]897735-898308	NW_008988111.1[+]934136-937998	-	-	sp|Q8GWB2|NDX1_ARATH Protein NEOXANTHIN-DEFICIENT 1 OS=Arabidopsis thaliana GN=NDX1 PE=2 SV=1	gi|694359735|ref|XP_009359915.1| PREDICTED: LOW QUALITY PROTEIN: pentatricopeptide repeat-containing protein At5g13270, chloroplastic-like [Pyrus x bretschneideri]
MSTRG.10545	LOC103950437	99944	NW_008988111.1[-]897735-898308	NW_008988111.1[-]794747-797791	GO:0016021;GO:0009507	-	-	gi|657995726|ref|XP_008390210.1| PREDICTED: uncharacterized protein LOC103452492 [Malus domestica]
MSTRG.10545	LOC103950402	50730	NW_008988111.1[-]897735-898308	NW_008988111.1[-]839666-847005	-	-	sp|Q64M78|OML4_ORYSJ Protein MEI2-like 4 OS=Oryza sativa subsp. japonica GN=ML4 PE=2 SV=1	gi|694359624|ref|XP_009359879.1| PREDICTED: protein MEI2-like 4 [Pyrus x bretschneideri]
MSTRG.10545	LOC103950440	22170	NW_008988111.1[-]897735-898308	NW_008988111.1[+]920478-921662	-	-	sp|Q8GXC7|FBK50_ARATH F-box/kelch-repeat protein At3g06240 OS=Arabidopsis thaliana GN=At3g06240 PE=2 SV=1	gi|657956359|ref|XP_008369664.1| PREDICTED: F-box/kelch-repeat protein At3g06240-like [Malus domestica]
MSTRG.10545	LOC103950415	64750	NW_008988111.1[-]897735-898308	NW_008988111.1[-]963058-969532	-	K18999	sp|Q8LL04|CPL3_ARATH RNA polymerase II C-terminal domain phosphatase-like 3 OS=Arabidopsis thaliana GN=CPL3 PE=1 SV=2	gi|694359668|ref|XP_009359893.1| PREDICTED: RNA polymerase II C-terminal domain phosphatase-like 3 [Pyrus x bretschneideri]
MSTRG.10545	LOC103950404	29217	NW_008988111.1[-]897735-898308	NW_008988111.1[+]863456-868518	-	K11420	sp|Q8GZB6|SUVH4_ARATH Histone-lysine N-methyltransferase, H3 lysine-9 specific SUVH4 OS=Arabidopsis thaliana GN=SUVH4 PE=1 SV=2	gi|694359631|ref|XP_009359881.1| PREDICTED: histone-lysine N-methyltransferase, H3 lysine-9 specific SUVH4-like [Pyrus x bretschneideri]
MSTRG.10545	LOC103950418	91364	NW_008988111.1[-]897735-898308	NW_008988111.1[-]989672-999991	-	-	sp|G3XKQ9|LAX2_ORYSJ Protein LAX PANICLE 2 OS=Oryza sativa subsp. japonica GN=LAX2 PE=1 SV=1	gi|694359679|ref|XP_009359897.1| PREDICTED: uncharacterized protein LOC103950418 [Pyrus x bretschneideri]
MSTRG.1055	LOC103950077	36463	NW_008988041.1[-]283944-284576	NW_008988041.1[-]321039-323306	-	K01176	sp|Q9SJ73|PP148_ARATH Pentatricopeptide repeat-containing protein At2g04860 OS=Arabidopsis thaliana GN=PCMP-E74 PE=2 SV=3	gi|694311787|ref|XP_009359512.1| PREDICTED: pentatricopeptide repeat-containing protein At2g04860 [Pyrus x bretschneideri]
MSTRG.1055	LOC103949911	73409	NW_008988041.1[-]283944-284576	NW_008988041.1[+]209000-210535	GO:0003824;GO:0050662	K15891	sp|P73212|DFRA_SYNY3 Putative dihydroflavonol 4-reductase OS=Synechocystis sp. (strain PCC 6803 / Kazusa) GN=dfrA PE=3 SV=1	gi|694311695|ref|XP_009359138.1| PREDICTED: anthocyanidin reductase-like [Pyrus x bretschneideri] &gt;gi|694311739|ref|XP_009359330.1| PREDICTED: anthocyanidin reductase-like [Pyrus x bretschneideri] &gt;gi|694446325|ref|XP_009349535.1| PREDICTED: anthocyanidin reductase-like [Pyrus x bretschneideri]
MSTRG.1055	LOC103949973	32241	NW_008988041.1[-]283944-284576	NW_008988041.1[+]245194-251703	-	-	sp|Q9FMN2|PAH2_ARATH Phosphatidate phosphatase PAH2 OS=Arabidopsis thaliana GN=PAH2 PE=1 SV=1	gi|694311756|ref|XP_009359384.1| PREDICTED: phosphatidate phosphatase PAH2-like isoform X1 [Pyrus x bretschneideri] &gt;gi|694311758|ref|XP_009359391.1| PREDICTED: phosphatidate phosphatase PAH2-like isoform X1 [Pyrus x bretschneideri] &gt;gi|694311761|ref|XP_009359400.1| PREDICTED: phosphatidate phosphatase PAH2-like isoform X1 [Pyrus x bretschneideri] &gt;gi|694311763|ref|XP_009359408.1| PREDIC…
MSTRG.1055	LOC103950014	7635	NW_008988041.1[-]283944-284576	NW_008988041.1[+]292211-295487	GO:0009941	-	sp|Q9SZB2|TIC22_ARATH Protein TIC 22, chloroplastic OS=Arabidopsis thaliana GN=TIC22 PE=1 SV=1	gi|694311773|ref|XP_009359440.1| PREDICTED: protein TIC 22, chloroplastic-like isoform X1 [Pyrus x bretschneideri]
MSTRG.1055	LOC103950124	77251	NW_008988041.1[-]283944-284576	NW_008988041.1[-]361827-364415	-	K18588	sp|Q9H8M1|CQ10B_HUMAN Coenzyme Q-binding protein COQ10 homolog B, mitochondrial OS=Homo sapiens GN=COQ10B PE=2 SV=1	gi|694311796|ref|XP_009359551.1| PREDICTED: coenzyme Q-binding protein COQ10 homolog, mitochondrial [Pyrus x bretschneideri]
MSTRG.1055	LOC103949935	65546	NW_008988041.1[-]283944-284576	NW_008988041.1[+]216022-218398	-	-	sp|Q9FMZ4|Y5270_ARATH B3 domain-containing protein At5g42700 OS=Arabidopsis thaliana GN=At5g42700 PE=2 SV=2	gi|694311686|ref|XP_009359098.1| PREDICTED: B3 domain-containing protein At5g42700-like [Pyrus x bretschneideri] &gt;gi|694311688|ref|XP_009359107.1| PREDICTED: B3 domain-containing protein At5g42700-like [Pyrus x bretschneideri] &gt;gi|694311745|ref|XP_009359350.1| PREDICTED: B3 domain-containing protein At5g42700-like [Pyrus x bretschneideri] &gt;gi|694311748|ref|XP_009359354.1| PREDICTED: B3 d…
MSTRG.1055	LOC103950130	80861	NW_008988041.1[-]283944-284576	NW_008988041.1[-]365437-367853	-	-	-	gi|694311798|ref|XP_009359564.1| PREDICTED: uncharacterized protein LOC103950130 isoform X1 [Pyrus x bretschneideri]
MSTRG.1055	LOC103949876	98171	NW_008988041.1[-]283944-284576	NW_008988041.1[-]184077-185773	-	K17867	sp|Q54CI5|DPH4_DICDI DPH4 homolog OS=Dictyostelium discoideum GN=dph4 PE=3 SV=1	gi|694311704|ref|XP_009359171.1| PREDICTED: DPH4 homolog [Pyrus x bretschneideri] &gt;gi|694311729|ref|XP_009359287.1| PREDICTED: DPH4 homolog [Pyrus x bretschneideri]
MSTRG.1055	LOC103950058	31169	NW_008988041.1[-]283944-284576	NW_008988041.1[-]315745-317515	GO:0009768;GO:0009535;GO:0018298;GO:0046872;GO:0031409;GO:0009782;GO:0016021;GO:0016168	K08911	sp|Q9C639|LHCA5_ARATH Photosystem I chlorophyll a/b-binding protein 5, chloroplastic OS=Arabidopsis thaliana GN=LHCA5 PE=1 SV=1	gi|694311782|ref|XP_009359490.1| PREDICTED: chlorophyll a-b binding protein P4, chloroplastic-like [Pyrus x bretschneideri]
MSTRG.1055	LOC103950048	28648	NW_008988041.1[-]283944-284576	NW_008988041.1[-]313224-315109	-	-	sp|A2RVJ8|HIT4_ARATH Protein HEAT INTOLERANT 4 OS=Arabidopsis thaliana GN=HIT4 PE=1 SV=1	gi|694311780|ref|XP_009359479.1| PREDICTED: uncharacterized protein LOC103950048 [Pyrus x bretschneideri]
MSTRG.1055	LOC103950039	23861	NW_008988041.1[-]283944-284576	NW_008988041.1[+]308437-312756	-	-	sp|O48724|WEB1_ARATH Protein WEAK CHLOROPLAST MOVEMENT UNDER BLUE LIGHT 1 OS=Arabidopsis thaliana GN=WEB1 PE=1 SV=1	gi|694311777|ref|XP_009359468.1| PREDICTED: protein WEAK CHLOROPLAST MOVEMENT UNDER BLUE LIGHT 1-like [Pyrus x bretschneideri]
MSTRG.1055	LOC103955089	94434	NW_008988041.1[-]283944-284576	NW_008988041.1[-]379010-383347	GO:0035235;GO:0016021;GO:0004970;GO:0006811	K05387	sp|Q8LGN0|GLR27_ARATH Glutamate receptor 2.7 OS=Arabidopsis thaliana GN=GLR2.7 PE=2 SV=3	gi|694313131|ref|XP_009365239.1| PREDICTED: glutamate receptor 2.5-like [Pyrus x bretschneideri]
MSTRG.1055	LOC103950115	57517	NW_008988041.1[-]283944-284576	NW_008988041.1[-]342093-345702	GO:0016705;GO:0020037;GO:0005506;GO:0004497;GO:0055114	K09843	sp|Q9LJK2|ABAH4_ARATH Abscisic acid 8&apos;-hydroxylase 4 OS=Arabidopsis thaliana GN=CYP707A4 PE=2 SV=2	gi|694311794|ref|XP_009359540.1| PREDICTED: abscisic acid 8&apos;-hydroxylase 4-like [Pyrus x bretschneideri]
MSTRG.1055	LOC103950098	41872	NW_008988041.1[-]283944-284576	NW_008988041.1[-]326448-327743	GO:0009845;GO:0009735;GO:0046487;GO:0005777	-	sp|Q23655|NLTP1_CAEEL Non-specific lipid-transfer protein-like 1 OS=Caenorhabditis elegans GN=nlt-1 PE=4 SV=1	gi|694311791|ref|XP_009359526.1| PREDICTED: peroxisomal multifunctional enzyme A-like [Pyrus x bretschneideri]
MSTRG.1055	LOC103949956	45448	NW_008988041.1[-]283944-284576	NW_008988041.1[+]237059-238496	-	K14499	sp|Q9FMZ0|BKI1_ARATH BRI1 kinase inhibitor 1 OS=Arabidopsis thaliana GN=BKI1 PE=1 SV=1	gi|694311681|ref|XP_009359076.1| PREDICTED: BRI1 kinase inhibitor 1-like [Pyrus x bretschneideri] &gt;gi|694311752|ref|XP_009359372.1| PREDICTED: BRI1 kinase inhibitor 1-like [Pyrus x bretschneideri]
MSTRG.1055	LOC103950088	45340	NW_008988041.1[-]283944-284576	NW_008988041.1[+]329916-331595	-	-	sp|Q9C5C5|TRL4_ARATH Thioredoxin-like 4, chloroplastic OS=Arabidopsis thaliana GN=At1g07700 PE=2 SV=1	gi|694311789|ref|XP_009359520.1| PREDICTED: thioredoxin-like 4, chloroplastic [Pyrus x bretschneideri]
MSTRG.1055	LOC103949903	76017	NW_008988041.1[-]283944-284576	NW_008988041.1[+]204498-207927	-	-	-	gi|694311697|ref|XP_009359148.1| PREDICTED: uncharacterized protein LOC103949749 [Pyrus x bretschneideri] &gt;gi|694311736|ref|XP_009359322.1| PREDICTED: uncharacterized protein LOC103949903 [Pyrus x bretschneideri]
MSTRG.1055	LOC103949885	87058	NW_008988041.1[-]283944-284576	NW_008988041.1[-]192891-196886	-	-	-	gi|694311732|ref|XP_009359301.1| PREDICTED: uncharacterized protein LOC103949885 [Pyrus x bretschneideri]
MSTRG.1055	LOC103950028	12634	NW_008988041.1[-]283944-284576	NW_008988041.1[+]297210-299734	GO:0005794;GO:0016021;GO:0045492;GO:0015020;GO:0009834	K20890	sp|Q8GWW4|GUX2_ARATH UDP-glucuronate:xylan alpha-glucuronosyltransferase 2 OS=Arabidopsis thaliana GN=GUX2 PE=2 SV=1	gi|658050576|ref|XP_008361004.1| PREDICTED: UDP-glucuronate:xylan alpha-glucuronosyltransferase 2-like isoform X1 [Malus domestica]
MSTRG.1055	LOC103949919	68576	NW_008988041.1[-]283944-284576	NW_008988041.1[+]212696-215368	-	-	sp|Q69V36|Y6944_ORYSJ B3 domain-containing protein Os06g0194400 OS=Oryza sativa subsp. japonica GN=Os06g0194400 PE=2 SV=1	gi|694311690|ref|XP_009359118.1| PREDICTED: B3 domain-containing protein At3g19184-like [Pyrus x bretschneideri] &gt;gi|694311692|ref|XP_009359125.1| PREDICTED: B3 domain-containing protein At3g19184-like [Pyrus x bretschneideri] &gt;gi|694311741|ref|XP_009359337.1| PREDICTED: B3 domain-containing protein At3g19184-like [Pyrus x bretschneideri] &gt;gi|694311743|ref|XP_009359344.1| PREDICTED: B3 d…
MSTRG.1055	LOC103955080	92945	NW_008988041.1[-]283944-284576	NW_008988041.1[+]377521-378057	-	K11968	sp|Q9SKC2|ARI11_ARATH Probable E3 ubiquitin-protein ligase ARI11 OS=Arabidopsis thaliana GN=ARI11 PE=2 SV=1	gi|694313129|ref|XP_009365230.1| PREDICTED: probable E3 ubiquitin-protein ligase ARI11 [Pyrus x bretschneideri]
MSTRG.1055	LOC103949895	80301	NW_008988041.1[-]283944-284576	NW_008988041.1[+]201160-203643	GO:0005634;GO:0000808;GO:0006260	K02604	sp|Q38899|ORC2_ARATH Origin of replication complex subunit 2 OS=Arabidopsis thaliana GN=ORC2 PE=1 SV=1	gi|694311699|ref|XP_009359159.1| PREDICTED: origin recognition complex subunit 2-like [Pyrus x bretschneideri] &gt;gi|694311734|ref|XP_009359310.1| PREDICTED: origin recognition complex subunit 2-like [Pyrus x bretschneideri]
MSTRG.1055	LOC103949949	58202	NW_008988041.1[-]283944-284576	NW_008988041.1[+]220609-225742	GO:0005829;GO:0006470;GO:0004722	-	sp|Q9FX08|P2C12_ARATH Probable protein phosphatase 2C 12 OS=Arabidopsis thaliana GN=At1g47380 PE=2 SV=1	gi|694311683|ref|XP_009359088.1| PREDICTED: probable protein phosphatase 2C 12 [Pyrus x bretschneideri] &gt;gi|694311750|ref|XP_009359363.1| PREDICTED: probable protein phosphatase 2C 12 [Pyrus x bretschneideri]
MSTRG.1055	LOC103950158	87345	NW_008988041.1[-]283944-284576	NW_008988041.1[-]371921-376690	GO:0004674;GO:0005524;GO:0005829;GO:0006468	K08790	sp|Q2LZZ7|TRC_DROPS Serine/threonine-protein kinase tricorner OS=Drosophila pseudoobscura pseudoobscura GN=trc PE=3 SV=1	gi|694311810|ref|XP_009359603.1| PREDICTED: serine/threonine-protein kinase tricorner isoform X2 [Pyrus x bretschneideri]
MSTRG.1055	LOC103950068	33090	NW_008988041.1[-]283944-284576	NW_008988041.1[-]317666-320648	-	-	sp|P40781|CYPR4_CYNCA Protein CYPRO4 OS=Cynara cardunculus GN=CYPRO4 PE=2 SV=1	gi|694311784|ref|XP_009359500.1| PREDICTED: protein CYPRO4-like [Pyrus x bretschneideri]
MSTRG.10561	LOC103950442	76450	NW_008988111.1[-]1038576-1038899	NW_008988111.1[-]959537-962126	-	-	sp|Q84VY2|NET4B_ARATH Protein NETWORKED 4B OS=Arabidopsis thaliana GN=NET4B PE=2 SV=1	gi|694359738|ref|XP_009359916.1| PREDICTED: uncharacterized protein LOC103950442 [Pyrus x bretschneideri]
MSTRG.10561	LOC103950413	97674	NW_008988111.1[-]1038576-1038899	NW_008988111.1[-]938017-940902	GO:0006508;GO:0004185	K16297	sp|Q93Y09|SCP45_ARATH Serine carboxypeptidase-like 45 OS=Arabidopsis thaliana GN=SCPL45 PE=2 SV=1	gi|694359658|ref|XP_009359890.1| PREDICTED: serine carboxypeptidase-like 45 [Pyrus x bretschneideri]
MSTRG.10561	LOC103950417	52875	NW_008988111.1[-]1038576-1038899	NW_008988111.1[+]984423-985701	-	-	sp|Q9H694|BICC1_HUMAN Protein bicaudal C homolog 1 OS=Homo sapiens GN=BICC1 PE=1 SV=2	gi|694359675|ref|XP_009359895.1| PREDICTED: protein bicaudal C homolog 1-A-like [Pyrus x bretschneideri]
MSTRG.10561	LOC103950416	57167	NW_008988111.1[-]1038576-1038899	NW_008988111.1[-]980331-981409	-	-	-	gi|694359672|ref|XP_009359894.1| PREDICTED: uncharacterized protein LOC103950416 [Pyrus x bretschneideri]
MSTRG.10561	LOC103950414	81308	NW_008988111.1[-]1038576-1038899	NW_008988111.1[-]951601-957268	-	-	sp|Q8RWD5|SCD2_ARATH Coiled-coil domain-containing protein SCD2 OS=Arabidopsis thaliana GN=SCD2 PE=1 SV=1	gi|694359662|ref|XP_009359891.1| PREDICTED: uncharacterized protein LOC103950414 isoform X1 [Pyrus x bretschneideri]
MSTRG.10561	LOC103950415	69044	NW_008988111.1[-]1038576-1038899	NW_008988111.1[-]963058-969532	-	K18999	sp|Q8LL04|CPL3_ARATH RNA polymerase II C-terminal domain phosphatase-like 3 OS=Arabidopsis thaliana GN=CPL3 PE=1 SV=2	gi|694359668|ref|XP_009359893.1| PREDICTED: RNA polymerase II C-terminal domain phosphatase-like 3 [Pyrus x bretschneideri]
MSTRG.10561	LOC103950418	38585	NW_008988111.1[-]1038576-1038899	NW_008988111.1[-]989672-999991	-	-	sp|G3XKQ9|LAX2_ORYSJ Protein LAX PANICLE 2 OS=Oryza sativa subsp. japonica GN=LAX2 PE=1 SV=1	gi|694359679|ref|XP_009359897.1| PREDICTED: uncharacterized protein LOC103950418 [Pyrus x bretschneideri]
MSTRG.10574	LOC103950460	85696	NW_008988112.1[-]172615-173285	NW_008988112.1[+]258981-263812	GO:0006396;GO:0048467;GO:0005634;GO:0048577;GO:0003723;GO:0009299;GO:0048579	K21444	sp|Q9SZH4|PEP_ARATH RNA-binding KH domain-containing protein PEPPER OS=Arabidopsis thaliana GN=PEP PE=1 SV=1	gi|694359833|ref|XP_009359944.1| PREDICTED: poly(rC)-binding protein 2 [Pyrus x bretschneideri] &gt;gi|694359836|ref|XP_009359946.1| PREDICTED: poly(rC)-binding protein 2 [Pyrus x bretschneideri] &gt;gi|694359840|ref|XP_009359947.1| PREDICTED: poly(rC)-binding protein 2 [Pyrus x bretschneideri]
MSTRG.10574	LOC103950451	34464	NW_008988112.1[-]172615-173285	NW_008988112.1[+]207749-213394	GO:0005634;GO:0043565;GO:0008270;GO:0045893	-	sp|P48785|PRH_ARATH Pathogenesis-related homeodomain protein OS=Arabidopsis thaliana GN=PRH PE=2 SV=1	gi|694359788|ref|XP_009359932.1| PREDICTED: pathogenesis-related homeodomain protein [Pyrus x bretschneideri]
MSTRG.10574	LOC103950457	99192	NW_008988112.1[-]172615-173285	NW_008988112.1[+]272477-288857	-	K10777	sp|Q9LL84|DNLI4_ARATH DNA ligase 4 OS=Arabidopsis thaliana GN=LIG4 PE=1 SV=1	gi|694359820|ref|XP_009359940.1| PREDICTED: DNA ligase 4 [Pyrus x bretschneideri]
MSTRG.10574	LOC103950449	44104	NW_008988112.1[-]172615-173285	NW_008988112.1[-]124560-128511	GO:0016021;GO:0005886	-	-	gi|694359785|ref|XP_009359931.1| PREDICTED: uncharacterized protein LOC103950449 [Pyrus x bretschneideri]
MSTRG.10574	LOC103950454	41213	NW_008988112.1[-]172615-173285	NW_008988112.1[-]214498-221784	-	-	sp|Q9P1Y6|PHRF1_HUMAN PHD and RING finger domain-containing protein 1 OS=Homo sapiens GN=PHRF1 PE=1 SV=3	gi|694359795|ref|XP_009359934.1| PREDICTED: uncharacterized protein LOC103950454 [Pyrus x bretschneideri] &gt;gi|694359798|ref|XP_009359935.1| PREDICTED: uncharacterized protein LOC103950454 [Pyrus x bretschneideri] &gt;gi|694359801|ref|XP_009359936.1| PREDICTED: uncharacterized protein LOC103950454 [Pyrus x bretschneideri] &gt;gi|694359805|ref|XP_009359937.1| PREDICTED: uncharacterized protein L…
MSTRG.10574	LOC103950455	61161	NW_008988112.1[-]172615-173285	NW_008988112.1[-]234446-238333	-	-	sp|Q9LU68|CIA2_ARATH Protein CHLOROPLAST IMPORT APPARATUS 2 OS=Arabidopsis thaliana GN=CIA2 PE=1 SV=1	gi|694359812|ref|XP_009359939.1| PREDICTED: protein CHLOROPLAST IMPORT APPARATUS 2-like [Pyrus x bretschneideri]
MSTRG.10574	LOC103950448	40124	NW_008988112.1[-]172615-173285	NW_008988112.1[-]129788-132491	-	-	-	gi|694359771|ref|XP_009359927.1| PREDICTED: uncharacterized protein LOC103950448 [Pyrus x bretschneideri] &gt;gi|694359775|ref|XP_009359928.1| PREDICTED: uncharacterized protein LOC103950448 [Pyrus x bretschneideri] &gt;gi|694359778|ref|XP_009359929.1| PREDICTED: uncharacterized protein LOC103950448 [Pyrus x bretschneideri] &gt;gi|694359781|ref|XP_009359930.1| PREDICTED: uncharacterized protein L…
MSTRG.10574	LOC103950452	9167	NW_008988112.1[-]172615-173285	NW_008988112.1[-]182452-186656	GO:0030276;GO:0048268;GO:0030136;GO:0005545	K20044	sp|Q8VYT2|CAP6_ARATH Putative clathrin assembly protein At4g25940 OS=Arabidopsis thaliana GN=At4g25940 PE=2 SV=1	gi|694359792|ref|XP_009359933.1| PREDICTED: putative clathrin assembly protein At5g57200 [Pyrus x bretschneideri]
MSTRG.10574	LOC103950447	48416	NW_008988112.1[-]172615-173285	NW_008988112.1[+]119177-124199	-	K18469	sp|Q80XQ2|TBCD5_MOUSE TBC1 domain family member 5 OS=Mus musculus GN=Tbc1d5 PE=1 SV=2	gi|694359768|ref|XP_009359926.1| PREDICTED: uncharacterized protein LOC103950447 [Pyrus x bretschneideri]
MSTRG.10574	LOC103950459	90598	NW_008988112.1[-]172615-173285	NW_008988112.1[+]263883-266218	-	K07253	sp|P91850|MIFH_BRUMA Macrophage migration inhibitory factor homolog OS=Brugia malayi GN=Bm1_28435 PE=3 SV=4	gi|694359829|ref|XP_009359943.1| PREDICTED: macrophage migration inhibitory factor homolog isoform X3 [Pyrus x bretschneideri]
MSTRG.10582	LOC103950460	23445	NW_008988112.1[+]287257-287653	NW_008988112.1[+]258981-263812	GO:0006396;GO:0048467;GO:0005634;GO:0048577;GO:0003723;GO:0009299;GO:0048579	K21444	sp|Q9SZH4|PEP_ARATH RNA-binding KH domain-containing protein PEPPER OS=Arabidopsis thaliana GN=PEP PE=1 SV=1	gi|694359833|ref|XP_009359944.1| PREDICTED: poly(rC)-binding protein 2 [Pyrus x bretschneideri] &gt;gi|694359836|ref|XP_009359946.1| PREDICTED: poly(rC)-binding protein 2 [Pyrus x bretschneideri] &gt;gi|694359840|ref|XP_009359947.1| PREDICTED: poly(rC)-binding protein 2 [Pyrus x bretschneideri]
MSTRG.10582	LOC103950451	73863	NW_008988112.1[+]287257-287653	NW_008988112.1[+]207749-213394	GO:0005634;GO:0043565;GO:0008270;GO:0045893	-	sp|P48785|PRH_ARATH Pathogenesis-related homeodomain protein OS=Arabidopsis thaliana GN=PRH PE=2 SV=1	gi|694359788|ref|XP_009359932.1| PREDICTED: pathogenesis-related homeodomain protein [Pyrus x bretschneideri]
MSTRG.10582	LOC103950461	5112	NW_008988112.1[+]287257-287653	NW_008988112.1[-]292765-297246	-	-	sp|Q2HIV9|BH035_ARATH Transcription factor bHLH35 OS=Arabidopsis thaliana GN=BHLH35 PE=2 SV=1	gi|694359843|ref|XP_009359948.1| PREDICTED: transcription factor bHLH35 [Pyrus x bretschneideri]
MSTRG.10582	LOC103950457	0	NW_008988112.1[+]287257-287653	NW_008988112.1[+]272477-288857	-	K10777	sp|Q9LL84|DNLI4_ARATH DNA ligase 4 OS=Arabidopsis thaliana GN=LIG4 PE=1 SV=1	gi|694359820|ref|XP_009359940.1| PREDICTED: DNA ligase 4 [Pyrus x bretschneideri]
MSTRG.10582	LOC103950454	65473	NW_008988112.1[+]287257-287653	NW_008988112.1[-]214498-221784	-	-	sp|Q9P1Y6|PHRF1_HUMAN PHD and RING finger domain-containing protein 1 OS=Homo sapiens GN=PHRF1 PE=1 SV=3	gi|694359795|ref|XP_009359934.1| PREDICTED: uncharacterized protein LOC103950454 [Pyrus x bretschneideri] &gt;gi|694359798|ref|XP_009359935.1| PREDICTED: uncharacterized protein LOC103950454 [Pyrus x bretschneideri] &gt;gi|694359801|ref|XP_009359936.1| PREDICTED: uncharacterized protein LOC103950454 [Pyrus x bretschneideri] &gt;gi|694359805|ref|XP_009359937.1| PREDICTED: uncharacterized protein L…
MSTRG.10582	LOC103950455	48924	NW_008988112.1[+]287257-287653	NW_008988112.1[-]234446-238333	-	-	sp|Q9LU68|CIA2_ARATH Protein CHLOROPLAST IMPORT APPARATUS 2 OS=Arabidopsis thaliana GN=CIA2 PE=1 SV=1	gi|694359812|ref|XP_009359939.1| PREDICTED: protein CHLOROPLAST IMPORT APPARATUS 2-like [Pyrus x bretschneideri]
MSTRG.10582	LOC103950462	21065	NW_008988112.1[+]287257-287653	NW_008988112.1[+]308718-310850	-	-	sp|Q1PE49|4ON1_ARATH Protein At-4/1 OS=Arabidopsis thaliana GN=At4g26020 PE=1 SV=1	gi|694359846|ref|XP_009359949.1| PREDICTED: protein At-4/1 [Pyrus x bretschneideri]
MSTRG.10582	LOC103950459	21039	NW_008988112.1[+]287257-287653	NW_008988112.1[+]263883-266218	-	K07253	sp|P91850|MIFH_BRUMA Macrophage migration inhibitory factor homolog OS=Brugia malayi GN=Bm1_28435 PE=3 SV=4	gi|694359829|ref|XP_009359943.1| PREDICTED: macrophage migration inhibitory factor homolog isoform X3 [Pyrus x bretschneideri]
MSTRG.10587	LOC103950460	55312	NW_008988112.1[+]319124-320156	NW_008988112.1[+]258981-263812	GO:0006396;GO:0048467;GO:0005634;GO:0048577;GO:0003723;GO:0009299;GO:0048579	K21444	sp|Q9SZH4|PEP_ARATH RNA-binding KH domain-containing protein PEPPER OS=Arabidopsis thaliana GN=PEP PE=1 SV=1	gi|694359833|ref|XP_009359944.1| PREDICTED: poly(rC)-binding protein 2 [Pyrus x bretschneideri] &gt;gi|694359836|ref|XP_009359946.1| PREDICTED: poly(rC)-binding protein 2 [Pyrus x bretschneideri] &gt;gi|694359840|ref|XP_009359947.1| PREDICTED: poly(rC)-binding protein 2 [Pyrus x bretschneideri]
MSTRG.10587	LOC103950461	21878	NW_008988112.1[+]319124-320156	NW_008988112.1[-]292765-297246	-	-	sp|Q2HIV9|BH035_ARATH Transcription factor bHLH35 OS=Arabidopsis thaliana GN=BHLH35 PE=2 SV=1	gi|694359843|ref|XP_009359948.1| PREDICTED: transcription factor bHLH35 [Pyrus x bretschneideri]
MSTRG.10587	LOC103950457	30267	NW_008988112.1[+]319124-320156	NW_008988112.1[+]272477-288857	-	K10777	sp|Q9LL84|DNLI4_ARATH DNA ligase 4 OS=Arabidopsis thaliana GN=LIG4 PE=1 SV=1	gi|694359820|ref|XP_009359940.1| PREDICTED: DNA ligase 4 [Pyrus x bretschneideri]
MSTRG.10587	LOC103950454	97340	NW_008988112.1[+]319124-320156	NW_008988112.1[-]214498-221784	-	-	sp|Q9P1Y6|PHRF1_HUMAN PHD and RING finger domain-containing protein 1 OS=Homo sapiens GN=PHRF1 PE=1 SV=3	gi|694359795|ref|XP_009359934.1| PREDICTED: uncharacterized protein LOC103950454 [Pyrus x bretschneideri] &gt;gi|694359798|ref|XP_009359935.1| PREDICTED: uncharacterized protein LOC103950454 [Pyrus x bretschneideri] &gt;gi|694359801|ref|XP_009359936.1| PREDICTED: uncharacterized protein LOC103950454 [Pyrus x bretschneideri] &gt;gi|694359805|ref|XP_009359937.1| PREDICTED: uncharacterized protein L…
MSTRG.10587	LOC103950463	71320	NW_008988112.1[+]319124-320156	NW_008988112.1[+]391476-396495	GO:0019538	-	sp|Q9SZR3|SMXL4_ARATH Protein SMAX1-LIKE 4 OS=Arabidopsis thaliana GN=SMXL4 PE=1 SV=1	gi|694359850|ref|XP_009359951.1| PREDICTED: uncharacterized protein LOC103950463 [Pyrus x bretschneideri]
MSTRG.10587	LOC103950455	80791	NW_008988112.1[+]319124-320156	NW_008988112.1[-]234446-238333	-	-	sp|Q9LU68|CIA2_ARATH Protein CHLOROPLAST IMPORT APPARATUS 2 OS=Arabidopsis thaliana GN=CIA2 PE=1 SV=1	gi|694359812|ref|XP_009359939.1| PREDICTED: protein CHLOROPLAST IMPORT APPARATUS 2-like [Pyrus x bretschneideri]
MSTRG.10587	LOC103950462	8274	NW_008988112.1[+]319124-320156	NW_008988112.1[+]308718-310850	-	-	sp|Q1PE49|4ON1_ARATH Protein At-4/1 OS=Arabidopsis thaliana GN=At4g26020 PE=1 SV=1	gi|694359846|ref|XP_009359949.1| PREDICTED: protein At-4/1 [Pyrus x bretschneideri]
MSTRG.10587	LOC103950459	52906	NW_008988112.1[+]319124-320156	NW_008988112.1[+]263883-266218	-	K07253	sp|P91850|MIFH_BRUMA Macrophage migration inhibitory factor homolog OS=Brugia malayi GN=Bm1_28435 PE=3 SV=4	gi|694359829|ref|XP_009359943.1| PREDICTED: macrophage migration inhibitory factor homolog isoform X3 [Pyrus x bretschneideri]
MSTRG.10615	LOC103950488	9296	NW_008988112.1[+]908846-909312	NW_008988112.1[-]918608-921714	-	K18422	sp|Q8GYD9|SDE3_ARATH Probable RNA helicase SDE3 OS=Arabidopsis thaliana GN=SDE3 PE=1 SV=1	gi|694359933|ref|XP_009359976.1| PREDICTED: probable RNA helicase SDE3 [Pyrus x bretschneideri]
MSTRG.10615	LOC103950480	92788	NW_008988112.1[+]908846-909312	NW_008988112.1[-]814842-816058	GO:0006508;GO:0008234	-	sp|A2XQE8|SAG39_ORYSI Senescence-specific cysteine protease SAG39 OS=Oryza sativa subsp. indica GN=OsI_14861 PE=3 SV=1	gi|694359898|ref|XP_009359967.1| PREDICTED: vignain-like [Pyrus x bretschneideri]
MSTRG.10615	LOC103950481	59381	NW_008988112.1[+]908846-909312	NW_008988112.1[-]847938-849465	GO:0015035;GO:0006662;GO:0055114;GO:0008047;GO:0043085;GO:0009570;GO:0045454	-	sp|Q8LD49|TRXX_ARATH Thioredoxin X, chloroplastic OS=Arabidopsis thaliana GN=ATHX PE=2 SV=2	gi|694359901|ref|XP_009359968.1| PREDICTED: LOW QUALITY PROTEIN: thioredoxin X, chloroplastic [Pyrus x bretschneideri]
MSTRG.10615	LOC103950487	0	NW_008988112.1[+]908846-909312	NW_008988112.1[-]908504-910978	-	K18422	sp|Q8GYD9|SDE3_ARATH Probable RNA helicase SDE3 OS=Arabidopsis thaliana GN=SDE3 PE=1 SV=1	gi|694359930|ref|XP_009359975.1| PREDICTED: probable RNA helicase SDE3 [Pyrus x bretschneideri]
MSTRG.10615	LOC103950483	77543	NW_008988112.1[+]908846-909312	NW_008988112.1[-]826453-831303	GO:0016021	K08507	-	gi|694359916|ref|XP_009359971.1| PREDICTED: uncharacterized protein LOC103950483 [Pyrus x bretschneideri] &gt;gi|694359920|ref|XP_009359972.1| PREDICTED: uncharacterized protein LOC103950483 [Pyrus x bretschneideri]
MSTRG.10615	LOC103950484	54625	NW_008988112.1[+]908846-909312	NW_008988112.1[+]850886-854221	-	-	sp|Q5BU09|EAPP_MOUSE E2F-associated phosphoprotein OS=Mus musculus GN=Eapp PE=1 SV=2	gi|694359923|ref|XP_009359973.1| PREDICTED: E2F-associated phosphoprotein [Pyrus x bretschneideri]
MSTRG.10615	LOC103950485	861	NW_008988112.1[+]908846-909312	NW_008988112.1[+]906424-907985	-	K16221	sp|Q9FMX2|TCP7_ARATH Transcription factor TCP7 OS=Arabidopsis thaliana GN=TCP7 PE=1 SV=1	gi|694359926|ref|XP_009359974.1| PREDICTED: transcription factor TCP7 [Pyrus x bretschneideri]
MSTRG.10615	LOC103950482	72885	NW_008988112.1[+]908846-909312	NW_008988112.1[-]832459-835961	GO:0030529;GO:0019013	K12857	sp|Q96DI7|SNR40_HUMAN U5 small nuclear ribonucleoprotein 40 kDa protein OS=Homo sapiens GN=SNRNP40 PE=1 SV=1	gi|694359905|ref|XP_009359969.1| PREDICTED: U5 small nuclear ribonucleoprotein 40 kDa protein isoform X1 [Pyrus x bretschneideri] &gt;gi|694359913|ref|XP_009359970.1| PREDICTED: U5 small nuclear ribonucleoprotein 40 kDa protein isoform X2 [Pyrus x bretschneideri]
MSTRG.10615	LOC103950489	92036	NW_008988112.1[+]908846-909312	NW_008988112.1[+]1001348-1002195	GO:0016021	-	-	gi|694359937|ref|XP_009359977.1| PREDICTED: transmembrane protein 230-like [Pyrus x bretschneideri]
MSTRG.10616	LOC103950491	96657	NW_008988112.1[-]918090-918359	NW_008988112.1[-]1015016-1017177	-	K14849	sp|Q14684|RRP1B_HUMAN Ribosomal RNA processing protein 1 homolog B OS=Homo sapiens GN=RRP1B PE=1 SV=3	gi|694359944|ref|XP_009359980.1| PREDICTED: ribosomal RNA processing protein 1 homolog A-like isoform X1 [Pyrus x bretschneideri]
MSTRG.10616	LOC103950488	249	NW_008988112.1[-]918090-918359	NW_008988112.1[-]918608-921714	-	K18422	sp|Q8GYD9|SDE3_ARATH Probable RNA helicase SDE3 OS=Arabidopsis thaliana GN=SDE3 PE=1 SV=1	gi|694359933|ref|XP_009359976.1| PREDICTED: probable RNA helicase SDE3 [Pyrus x bretschneideri]
MSTRG.10616	LOC103950481	68625	NW_008988112.1[-]918090-918359	NW_008988112.1[-]847938-849465	GO:0015035;GO:0006662;GO:0055114;GO:0008047;GO:0043085;GO:0009570;GO:0045454	-	sp|Q8LD49|TRXX_ARATH Thioredoxin X, chloroplastic OS=Arabidopsis thaliana GN=ATHX PE=2 SV=2	gi|694359901|ref|XP_009359968.1| PREDICTED: LOW QUALITY PROTEIN: thioredoxin X, chloroplastic [Pyrus x bretschneideri]
MSTRG.10616	LOC103950487	7112	NW_008988112.1[-]918090-918359	NW_008988112.1[-]908504-910978	-	K18422	sp|Q8GYD9|SDE3_ARATH Probable RNA helicase SDE3 OS=Arabidopsis thaliana GN=SDE3 PE=1 SV=1	gi|694359930|ref|XP_009359975.1| PREDICTED: probable RNA helicase SDE3 [Pyrus x bretschneideri]
MSTRG.10616	LOC103950490	93624	NW_008988112.1[-]918090-918359	NW_008988112.1[+]1011983-1013137	GO:0006508;GO:0008234	-	sp|A2XQE8|SAG39_ORYSI Senescence-specific cysteine protease SAG39 OS=Oryza sativa subsp. indica GN=OsI_14861 PE=3 SV=1	gi|694359940|ref|XP_009359979.1| PREDICTED: ervatamin-B-like [Pyrus x bretschneideri]
MSTRG.10616	LOC103950483	86787	NW_008988112.1[-]918090-918359	NW_008988112.1[-]826453-831303	GO:0016021	K08507	-	gi|694359916|ref|XP_009359971.1| PREDICTED: uncharacterized protein LOC103950483 [Pyrus x bretschneideri] &gt;gi|694359920|ref|XP_009359972.1| PREDICTED: uncharacterized protein LOC103950483 [Pyrus x bretschneideri]
MSTRG.10616	LOC103950484	63869	NW_008988112.1[-]918090-918359	NW_008988112.1[+]850886-854221	-	-	sp|Q5BU09|EAPP_MOUSE E2F-associated phosphoprotein OS=Mus musculus GN=Eapp PE=1 SV=2	gi|694359923|ref|XP_009359973.1| PREDICTED: E2F-associated phosphoprotein [Pyrus x bretschneideri]
MSTRG.10616	LOC103950485	10105	NW_008988112.1[-]918090-918359	NW_008988112.1[+]906424-907985	-	K16221	sp|Q9FMX2|TCP7_ARATH Transcription factor TCP7 OS=Arabidopsis thaliana GN=TCP7 PE=1 SV=1	gi|694359926|ref|XP_009359974.1| PREDICTED: transcription factor TCP7 [Pyrus x bretschneideri]
MSTRG.10616	LOC103950482	82129	NW_008988112.1[-]918090-918359	NW_008988112.1[-]832459-835961	GO:0030529;GO:0019013	K12857	sp|Q96DI7|SNR40_HUMAN U5 small nuclear ribonucleoprotein 40 kDa protein OS=Homo sapiens GN=SNRNP40 PE=1 SV=1	gi|694359905|ref|XP_009359969.1| PREDICTED: U5 small nuclear ribonucleoprotein 40 kDa protein isoform X1 [Pyrus x bretschneideri] &gt;gi|694359913|ref|XP_009359970.1| PREDICTED: U5 small nuclear ribonucleoprotein 40 kDa protein isoform X2 [Pyrus x bretschneideri]
MSTRG.10616	LOC103950489	82989	NW_008988112.1[-]918090-918359	NW_008988112.1[+]1001348-1002195	GO:0016021	-	-	gi|694359937|ref|XP_009359977.1| PREDICTED: transmembrane protein 230-like [Pyrus x bretschneideri]
MSTRG.10623	LOC103950502	13633	NW_008988113.1[+]31630-32597	NW_008988113.1[+]46230-49573	-	-	sp|Q91Z38|TTC1_MOUSE Tetratricopeptide repeat protein 1 OS=Mus musculus GN=Ttc1 PE=1 SV=1	gi|694359979|ref|XP_009359992.1| PREDICTED: tetratricopeptide repeat protein 1-like isoform X1 [Pyrus x bretschneideri]
MSTRG.10623	LOC103950501	0	NW_008988113.1[+]31630-32597	NW_008988113.1[+]26875-35954	GO:0046872	-	sp|Q75K12|NT5D_DICDI 5&apos;-nucleotidase domain-containing protein DDB_G0275467 OS=Dictyostelium discoideum GN=DDB_G0275467 PE=3 SV=1	gi|694359972|ref|XP_009359990.1| PREDICTED: 5&apos;-nucleotidase domain-containing protein DDB_G0275467-like isoform X1 [Pyrus x bretschneideri] &gt;gi|694359976|ref|XP_009359991.1| PREDICTED: 5&apos;-nucleotidase domain-containing protein DDB_G0275467-like isoform X2 [Pyrus x bretschneideri]
MSTRG.10623	LOC103950505	90104	NW_008988113.1[+]31630-32597	NW_008988113.1[+]122701-125776	GO:0016021	-	sp|Q54UB0|TM208_DICDI Transmembrane protein 208 homolog OS=Dictyostelium discoideum GN=tmem208 PE=3 SV=1	gi|694360000|ref|XP_009359999.1| PREDICTED: transmembrane protein 208 homolog [Pyrus x bretschneideri] &gt;gi|694360004|ref|XP_009360000.1| PREDICTED: transmembrane protein 208 homolog [Pyrus x bretschneideri] &gt;gi|694360007|ref|XP_009360001.1| PREDICTED: transmembrane protein 208 homolog [Pyrus x bretschneideri] &gt;gi|694360010|ref|XP_009360002.1| PREDICTED: transmembrane protein 208 homolog …
MSTRG.10623	LOC103950504	21869	NW_008988113.1[+]31630-32597	NW_008988113.1[-]54466-60025	-	-	sp|Q8WV93|AFG1L_HUMAN AFG1-like ATPase OS=Homo sapiens GN=AFG1L PE=1 SV=2	gi|694359997|ref|XP_009359997.1| PREDICTED: lactation elevated protein 1 isoform X2 [Pyrus x bretschneideri]
MSTRG.10629	LOC103950502	78443	NW_008988113.1[-]128016-128355	NW_008988113.1[+]46230-49573	-	-	sp|Q91Z38|TTC1_MOUSE Tetratricopeptide repeat protein 1 OS=Mus musculus GN=Ttc1 PE=1 SV=1	gi|694359979|ref|XP_009359992.1| PREDICTED: tetratricopeptide repeat protein 1-like isoform X1 [Pyrus x bretschneideri]
MSTRG.10629	LOC103950501	92062	NW_008988113.1[-]128016-128355	NW_008988113.1[+]26875-35954	GO:0046872	-	sp|Q75K12|NT5D_DICDI 5&apos;-nucleotidase domain-containing protein DDB_G0275467 OS=Dictyostelium discoideum GN=DDB_G0275467 PE=3 SV=1	gi|694359972|ref|XP_009359990.1| PREDICTED: 5&apos;-nucleotidase domain-containing protein DDB_G0275467-like isoform X1 [Pyrus x bretschneideri] &gt;gi|694359976|ref|XP_009359991.1| PREDICTED: 5&apos;-nucleotidase domain-containing protein DDB_G0275467-like isoform X2 [Pyrus x bretschneideri]
MSTRG.10629	LOC103950507	80425	NW_008988113.1[-]128016-128355	NW_008988113.1[-]208780-215255	GO:0016021	K17908	sp|Q8H1Q8|AT18B_ARATH Autophagy-related protein 18b OS=Arabidopsis thaliana GN=ATG18B PE=2 SV=2	gi|694360017|ref|XP_009360004.1| PREDICTED: autophagy-related protein 18b-like [Pyrus x bretschneideri]
MSTRG.10629	LOC103950523	78875	NW_008988113.1[-]128016-128355	NW_008988113.1[+]207230-207769	-	-	sp|Q9C924|DD11_ARATH Protein DOWN-REGULATED IN DIF1 11 OS=Arabidopsis thaliana GN=DD11 PE=2 SV=1	gi|694360068|ref|XP_009360020.1| PREDICTED: uncharacterized protein LOC103950523 [Pyrus x bretschneideri]
MSTRG.10629	LOC103950505	2240	NW_008988113.1[-]128016-128355	NW_008988113.1[+]122701-125776	GO:0016021	-	sp|Q54UB0|TM208_DICDI Transmembrane protein 208 homolog OS=Dictyostelium discoideum GN=tmem208 PE=3 SV=1	gi|694360000|ref|XP_009359999.1| PREDICTED: transmembrane protein 208 homolog [Pyrus x bretschneideri] &gt;gi|694360004|ref|XP_009360000.1| PREDICTED: transmembrane protein 208 homolog [Pyrus x bretschneideri] &gt;gi|694360007|ref|XP_009360001.1| PREDICTED: transmembrane protein 208 homolog [Pyrus x bretschneideri] &gt;gi|694360010|ref|XP_009360002.1| PREDICTED: transmembrane protein 208 homolog …
MSTRG.10629	LOC103950504	67991	NW_008988113.1[-]128016-128355	NW_008988113.1[-]54466-60025	-	-	sp|Q8WV93|AFG1L_HUMAN AFG1-like ATPase OS=Homo sapiens GN=AFG1L PE=1 SV=2	gi|694359997|ref|XP_009359997.1| PREDICTED: lactation elevated protein 1 isoform X2 [Pyrus x bretschneideri]
MSTRG.10629	LOC103950506	61578	NW_008988113.1[-]128016-128355	NW_008988113.1[+]189933-195679	-	-	-	gi|694360014|ref|XP_009360003.1| PREDICTED: uncharacterized protein LOC103950506 [Pyrus x bretschneideri]
MSTRG.10630	LOC103950502	79063	NW_008988113.1[-]128636-129628	NW_008988113.1[+]46230-49573	-	-	sp|Q91Z38|TTC1_MOUSE Tetratricopeptide repeat protein 1 OS=Mus musculus GN=Ttc1 PE=1 SV=1	gi|694359979|ref|XP_009359992.1| PREDICTED: tetratricopeptide repeat protein 1-like isoform X1 [Pyrus x bretschneideri]
MSTRG.10630	LOC103950501	92682	NW_008988113.1[-]128636-129628	NW_008988113.1[+]26875-35954	GO:0046872	-	sp|Q75K12|NT5D_DICDI 5&apos;-nucleotidase domain-containing protein DDB_G0275467 OS=Dictyostelium discoideum GN=DDB_G0275467 PE=3 SV=1	gi|694359972|ref|XP_009359990.1| PREDICTED: 5&apos;-nucleotidase domain-containing protein DDB_G0275467-like isoform X1 [Pyrus x bretschneideri] &gt;gi|694359976|ref|XP_009359991.1| PREDICTED: 5&apos;-nucleotidase domain-containing protein DDB_G0275467-like isoform X2 [Pyrus x bretschneideri]
MSTRG.10630	LOC103950507	79152	NW_008988113.1[-]128636-129628	NW_008988113.1[-]208780-215255	GO:0016021	K17908	sp|Q8H1Q8|AT18B_ARATH Autophagy-related protein 18b OS=Arabidopsis thaliana GN=ATG18B PE=2 SV=2	gi|694360017|ref|XP_009360004.1| PREDICTED: autophagy-related protein 18b-like [Pyrus x bretschneideri]
MSTRG.10630	LOC103950523	77602	NW_008988113.1[-]128636-129628	NW_008988113.1[+]207230-207769	-	-	sp|Q9C924|DD11_ARATH Protein DOWN-REGULATED IN DIF1 11 OS=Arabidopsis thaliana GN=DD11 PE=2 SV=1	gi|694360068|ref|XP_009360020.1| PREDICTED: uncharacterized protein LOC103950523 [Pyrus x bretschneideri]
MSTRG.10630	LOC103950505	2860	NW_008988113.1[-]128636-129628	NW_008988113.1[+]122701-125776	GO:0016021	-	sp|Q54UB0|TM208_DICDI Transmembrane protein 208 homolog OS=Dictyostelium discoideum GN=tmem208 PE=3 SV=1	gi|694360000|ref|XP_009359999.1| PREDICTED: transmembrane protein 208 homolog [Pyrus x bretschneideri] &gt;gi|694360004|ref|XP_009360000.1| PREDICTED: transmembrane protein 208 homolog [Pyrus x bretschneideri] &gt;gi|694360007|ref|XP_009360001.1| PREDICTED: transmembrane protein 208 homolog [Pyrus x bretschneideri] &gt;gi|694360010|ref|XP_009360002.1| PREDICTED: transmembrane protein 208 homolog …
MSTRG.10630	LOC103950504	68611	NW_008988113.1[-]128636-129628	NW_008988113.1[-]54466-60025	-	-	sp|Q8WV93|AFG1L_HUMAN AFG1-like ATPase OS=Homo sapiens GN=AFG1L PE=1 SV=2	gi|694359997|ref|XP_009359997.1| PREDICTED: lactation elevated protein 1 isoform X2 [Pyrus x bretschneideri]
MSTRG.10630	LOC103950506	60305	NW_008988113.1[-]128636-129628	NW_008988113.1[+]189933-195679	-	-	-	gi|694360014|ref|XP_009360003.1| PREDICTED: uncharacterized protein LOC103950506 [Pyrus x bretschneideri]
MSTRG.10640	LOC103950509	85251	NW_008988113.1[+]393666-394605	NW_008988113.1[+]307116-308415	-	K22314	sp|O82225|GGP5_ARATH Gamma-glutamyl peptidase 5 OS=Arabidopsis thaliana GN=GGP5 PE=2 SV=1	gi|694360024|ref|XP_009360006.1| PREDICTED: putative glutamine amidotransferase YLR126C [Pyrus x bretschneideri] &gt;gi|694360028|ref|XP_009360008.1| PREDICTED: putative glutamine amidotransferase YLR126C [Pyrus x bretschneideri]
MSTRG.10640	LOC108867489	77476	NW_008988113.1[+]393666-394605	NW_008988113.1[-]472081-472473	-	-	-	gi|658014824|ref|XP_008342738.1| PREDICTED: uncharacterized protein LOC103405505 [Malus domestica]
MSTRG.10640	LOC103950524	6241	NW_008988113.1[+]393666-394605	NW_008988113.1[-]400846-403469	GO:0005634;GO:0003677;GO:0006355;GO:0007275;GO:0003700	K09285	sp|Q94AN4|AP2L1_ARATH AP2-like ethylene-responsive transcription factor At1g16060 OS=Arabidopsis thaliana GN=At1g16060 PE=2 SV=1	gi|694360072|ref|XP_009360021.1| PREDICTED: AP2-like ethylene-responsive transcription factor At1g16060 [Pyrus x bretschneideri]
MSTRG.10640	LOC103950510	71100	NW_008988113.1[+]393666-394605	NW_008988113.1[-]314687-322566	GO:0005634;GO:0000785;GO:0034968;GO:0018024	K11423	sp|Q949T8|ASHR3_ARATH Histone-lysine N-methyltransferase ASHR3 OS=Arabidopsis thaliana GN=ASHR3 PE=1 SV=1	gi|694360031|ref|XP_009360009.1| PREDICTED: histone-lysine N-methyltransferase ASHR3 [Pyrus x bretschneideri] &gt;gi|694360034|ref|XP_009360010.1| PREDICTED: histone-lysine N-methyltransferase ASHR3 [Pyrus x bretschneideri]
MSTRG.10644	LOC103950527	58032	NW_008988113.1[+]656708-657347	NW_008988113.1[-]715379-732921	-	-	sp|Q9UR07|TF211_SCHPO Transposon Tf2-11 polyprotein OS=Schizosaccharomyces pombe (strain 972 / ATCC 24843) GN=Tf2-11 PE=3 SV=1	gi|694360085|ref|XP_009360026.1| PREDICTED: uncharacterized protein LOC103950528 [Pyrus x bretschneideri]
MSTRG.10644	LOC103950514	0	NW_008988113.1[+]656708-657347	NW_008988113.1[+]654764-665052	GO:0016021	K21866	sp|Q5H8A6|CASTO_LOTJA Ion channel CASTOR OS=Lotus japonicus GN=CASTOR PE=1 SV=1	gi|694360048|ref|XP_009360013.1| PREDICTED: ion channel CASTOR-like isoform X2 [Pyrus x bretschneideri]
MSTRG.10672	LOC103950542	85853	NW_008988114.1[-]179866-190985	NW_008988114.1[+]91625-94013	GO:0006397;GO:0005634;GO:0004721;GO:0006470;GO:0009507	K15544	sp|Q6PC19|SSU72_DANRE RNA polymerase II subunit A C-terminal domain phosphatase SSU72 OS=Danio rerio GN=ssu72 PE=2 SV=1	gi|694360135|ref|XP_009360042.1| PREDICTED: RNA polymerase II subunit A C-terminal domain phosphatase SSU72-like [Pyrus x bretschneideri]
MSTRG.10672	LOC103950544	77129	NW_008988114.1[-]179866-190985	NW_008988114.1[+]101049-102737	-	-	sp|Q5PNY6|PUB21_ARATH U-box domain-containing protein 21 OS=Arabidopsis thaliana GN=PUB21 PE=2 SV=1	gi|694360144|ref|XP_009360045.1| PREDICTED: U-box domain-containing protein 21-like [Pyrus x bretschneideri]
MSTRG.10672	LOC103950562	65027	NW_008988114.1[-]179866-190985	NW_008988114.1[-]256012-261933	-	-	sp|Q8N1F8|S11IP_HUMAN Serine/threonine-protein kinase 11-interacting protein OS=Homo sapiens GN=STK11IP PE=1 SV=3	gi|694360210|ref|XP_009360063.1| PREDICTED: uncharacterized protein LOC103950562 isoform X1 [Pyrus x bretschneideri]
MSTRG.10672	LOC103950552	16001	NW_008988114.1[-]179866-190985	NW_008988114.1[-]162083-163865	-	-	sp|P46640|KNAT2_ARATH Homeobox protein knotted-1-like 2 OS=Arabidopsis thaliana GN=KNAT2 PE=1 SV=3	gi|694360176|ref|XP_009360052.1| PREDICTED: homeobox protein knotted-1-like 2 [Pyrus x bretschneideri]
MSTRG.10672	LOC103950554	12522	NW_008988114.1[-]179866-190985	NW_008988114.1[+]203507-205433	GO:0016787	K07766	sp|Q9LE73|NUDT4_ARATH Nudix hydrolase 4 OS=Arabidopsis thaliana GN=NUDT4 PE=1 SV=1	gi|694360183|ref|XP_009360054.1| PREDICTED: nudix hydrolase 17, mitochondrial-like [Pyrus x bretschneideri]
[truncated: 33,802 more rows]

## Sheet: Table S6
Table S6 Trans-functional lncRNAs
[truncated: 29,077 more rows]

## Sheet: Table S7
Table S7 Differentially expressed lncRNAs in pear response to Bd infection at 36 hpi and 60 hpi.
[truncated: 287 more rows]

[truncated: 2 more sheets: Table S8, Table S9]
